# Supplementary material for: The Influence of Tranexamic Acid (TXA) on Postoperative Infection Rates Following Total Hip Arthroplasty (THA)—A Systematic Review
Source: J Clin Med. 2025 Apr 23;14(9):2910. doi: 10.3390/jcm14092910 (PMC12072976; doi:10.3390/jcm14092910)
Supplement: Supplementary file 1 [file jcm-14-02910-s001.zip]

Archive with 3 entries (2 files):
- jcm-3571177-supplementary/
- jcm-3571177-supplementary/SF 2 - Search screening.xlsx
- jcm-3571177-supplementary/SF1 - Search strategy.pdf
