# Supplementary material for: The Influence of Tranexamic Acid (TXA) on Postoperative Infection Rates Following Total Hip Arthroplasty (THA)—A Systematic Review
Source: J Clin Med. 2025 Apr 23;14(9):2910. doi: 10.3390/jcm14092910 (PMC12072976; doi:10.3390/jcm14092910)
Supplement: Supplementary file 1 [file jcm-14-02910-s001.zip › jcm-3571177-supplementary/SF 2 - Search screening.xlsx]

## Sheet: (Before removing duplicates)
Duplicate	Source	Author(s)	Date of Publication	Title	Journal Title Abbreviation	Abstract	Language	Publication Type	DOI
1	WoS	Zhang, P; Liang, Y; Chen, PT; Fang, YC; He, JS; Wang, JC	2016	Intravenous versus topical tranexamic acid in primary total hip replacement A meta-analysis	MEDICINE	Background: As the prevalence of total hip arthroplasty (THA) is increasing, it is usually associated with considerable blood loss. Tranexamic acid (TXA) has been reported to reduce perioperative blood loss in hip joint arthroplasty. But the best route of TXA administration continues to be controversial. So, we conducted a meta-analysis that integrated all data from the 7 included trials to compa…			10.1097/MD.0000000000005573
1	Epistemonikos	Zhang P.	2016	Intravenous versus topical tranexamic acid in primary total hip replacement: A meta-analysis	Medicine	Background: As the prevalence of total hip arthroplasty (THA) is increasing, it is usually associated with considerable blood loss. Tranexamic acid (TXA) has been reported to reduce perioperative blood loss in hip joint arthroplasty. But the best route of TXA administration continues to be controversial. So, we conducted a meta-analysis that integrated all data from the 7 included trials to compa…			10.1097/MD.0000000000005573
1	SCOPUS	Yazdi H.; Klement M.R.; Hammad M.; Inoue D.; Xu C.; Goswami K.; Parvizi J.	2020	Tranexamic Acid Is Associated With Reduced Periprosthetic Joint Infection After Primary Total Joint Arthroplasty	Journal of Arthroplasty	Background: Previous studies have demonstrated preoperative anemia to be a strong risk factor for periprosthetic joint infection (PJI) in total joint arthroplasty (TJA). Allogeneic blood transfusion can be associated with increased risk of PJI after primary and revision TJA. Tranexamic acid (TXA) is known to reduce blood loss and the need for allogeneic blood transfusion after TJA. The hypothesis…		Article	10.1016/j.arth.2019.10.029
1	WoS	Yang, LQ; Du, S; Sun, YF	2017	Is combined topical and intravenous tranexamic acid superior to single use of tranexamic acid in total joint arthroplasty? A meta-analysis from randomized controlled trials	MEDICINE	Background: To compare the efficacy and safety of the combined application of both intravenous and topical tranexamic acid (TXA) versus the single use of either application in patients with total knee and hip arthroplasty (TKA and THA). Methods: Potentially relevant studies were identified from electronic databases including Medline, PubMed, Embase, ScienceDirect, and the Cochrane Library. Random…			10.1097/MD.0000000000007609
1	WoS	Wang, C; Xu, GJ; Han, Z; Ma, JX; Ma, XL; Jiang, X; Wang, Y	2015	Topical application of tranexamic acid in primary total hip arthroplasty: A systemic review and meta-analysis	INTERNATIONAL JOURNAL OF SURGERY	Objective: A systematic review of randomized controlled trials (RCTs) and non-RCTs was performed to evaluate efficacy for the reduction of postoperative blood loss and transfusion requirements of topical use of tranexamic acid in patients undergoing primary total hip arthroplasty. Method: Potential articles were identified from Medline (1966 - September 2014), Embase (1980 - September 2014), Pubm…			10.1016/j.ijsu.2014.12.023
1	WoS	Thapaliya, A; Mittal, MM; Ratcliff, TL; Mounasamy, V; Wukich, DK; Sambandam, SN	2024	Usage of Tranexamic Acid for Total Hip Arthroplasty: A Matched Cohort Analysis of 144,344 Patients	JOURNAL OF CLINICAL MEDICINE	Background: The literature is inconclusive regarding the potential complications of tranexamic acid (TXA), an antifibrinolytic drug, for total hip arthroplasty (THA). The purpose of this study is to compare complication rates and patient outcomes between THA patients administered TXA vs. THA patients not administered TXA. Methods: The TriNetX Research network was utilized to generate a cohort of …			10.3390/jcm13164920
1	SCOPUS	Thapaliya A.; Mittal M.M.; Ratcliff T.L.; Mounasamy V.; Wukich D.K.; Sambandam S.N.	2024	Usage of Tranexamic Acid for Total Hip Arthroplasty: A Matched Cohort Analysis of 144,344 Patients	Journal of Clinical Medicine	Background: The literature is inconclusive regarding the potential complications of tranexamic acid (TXA), an antifibrinolytic drug, for total hip arthroplasty (THA). The purpose of this study is to compare complication rates and patient outcomes between THA patients administered TXA vs. THA patients not administered TXA. Methods: The TriNetX Research network was utilized to generate a cohort of …		Article	10.3390/jcm13164920
1	Epistemonikos	Sun X	2016	Intravenous versus topical tranexamic acid in primary total hip replacement: A systemic review and meta-analysis.	International journal of surgery (London, England)	OBJECTIVE: Total hip arthroplasty (THA) is associated with substantial blood loss. Tranexamic acid (TXA) could reduce perioperative blood loss. The optimal administration routine of TXA remains controversial. The objective of the present systemic review and meta-analysis was to compare the effectiveness and safety of various application methods of tranexamic acid in primary THA. METHODS: Potentia…			10.1016/j.ijsu.2016.05.064
1	Epistemonikos	Sukeik M	2011	Systematic review and meta-analysis of the use of tranexamic acid in total hip replacement	Database of Abstracts of Reviews of Effects (DARE)
1	SCOPUS	Shohat N.; Goh G.S.; Harrer S.L.; Brown S.	2022	Dilute Povidone-Iodine Irrigation Reduces the Rate of Periprosthetic Joint Infection Following Hip and Knee Arthroplasty: An Analysis of 31,331 Cases	Journal of Arthroplasty	Background: Total joint arthroplasty (TJA) surgeons employ various strategies to reduce the risk of periprosthetic joint infection (PJI). Few studies have examined the efficacy of preclosure dilute povidone-iodine irrigation in a large cohort accounting for recent practice changes in TJA. This study compared the risk of PJI in TJA patients with and without dilute povidone-iodine irrigation. Metho…		Article	10.1016/j.arth.2021.10.026
1	SCOPUS	Schultz B.J.; Sicat C.; Penev A.; Schwarzkopf R.; Egol K.A.	2022	Conversion total hip arthroplasty for early failure following unstable intertrochanteric hip fracture: what can patients expect?	Archives of Orthopaedic and Trauma Surgery	Purpose: To report surgical outcomes in patients treated with conversion total hip arthroplasty (CTHA) for early failure of cephalomedullary nails (CMNs). Methods: A retrospective review was conducted of CTHA for treatment of failed CMN within 1 year of initial surgery for intertrochanteric (IT) hip fractures. The cohort was matched 1:5 to patients who underwent elective primary THA (PTHA). Patie…		Article	10.1007/s00402-021-04215-1
1	WoS	Reichel, F; Peter, C; Ewerbeck, V; Egermann, M	2018	Reducing Blood Loss in Revision Total Hip and Knee Arthroplasty: Tranexamic Acid Is Effective in Aseptic Revisions and in Second-Stage Reimplantations for Periprosthetic Infection	BIOMED RESEARCH INTERNATIONAL	Introduction. The aim of the study was to determine the usefulness of tranexamic acid (TXA) in revision total hip arthroplasty (rTHA) and revision total knee arthroplasty (rTKA). We analyzed the perioperative blood loss with and without TXA in aseptic rTHA and rTKA as well as in second-stage reimplantation for hip and knee periprosthetic infection. Materials and Methods. In this prospective cohor…			10.1155/2018/3891870
1	SCOPUS	Reichel F.; Peter C.; Ewerbeck V.; Egermann M.	2018	Reducing Blood Loss in Revision Total Hip and Knee Arthroplasty: Tranexamic Acid Is Effective in Aseptic Revisions and in Second-Stage Reimplantations for Periprosthetic Infection	BioMed Research International	Introduction. The aim of the study was to determine the usefulness of tranexamic acid (TXA) in revision total hip arthroplasty (rTHA) and revision total knee arthroplasty (rTKA). We analyzed the perioperative blood loss with and without TXA in aseptic rTHA and rTKA as well as in second-stage reimplantation for hip and knee periprosthetic infection. Materials and Methods. In this prospective cohor…		Article	10.1155/2018/3891870
1	WoS	Rasouli, MR; Gomes, LSM; Parsley, B; Barsoum, W; Bezwada, H; Cashman, J; Garcia, J; Hamilton, W; Hume, E; Malhotra, R; Memtsoudis, S; Ong, A; Orozco, F; Padgett, D; Reina, R; Teloken, M; Thienpont, E; Waters, JH	2014	Blood Conservation	JOURNAL OF ORTHOPAEDIC RESEARCH				10.1002/jor.22551
1	Epistemonikos	Phillips SJ	2006	Does salvage and tranexamic acid reduce the need for blood transfusion in revision hip surgery?	The Journal of bone and joint surgery. British volume	We carried out a retrospective case-control study in 80 patients who underwent a revision total hip replacement. Group A (40 patients) received tranexamic acid and intra-operative cell salvage. Group B (40 patients) was a matched control group and did not receive this management. Each group was divided into four subgroups: revision of both components, revision of both components with bone graftin…			10.1302/0301-620X.88B9.17605
1	SCOPUS	Pearson Z.C.; Agarwal A.R.; Elnemer W.; Thomas J.; Fox H.; Ahiarakwe U.; Best M.J.; Srikumaran U.	2023	The cost effectiveness of tranexamic acid for preventing periprosthetic joint infection following total shoulder arthroplasty: a break-even analysis	Journal of Shoulder and Elbow Surgery	Background: The use of tranexamic acid (TXA) has become widespread in orthopedics to promote hemostasis and has been successfully used to reduce blood loss and infection risk in joint arthroplasty. However, the cost effectiveness of routine TXA use for the prevention of periprosthetic infections in total shoulder arthroplasty remains unknown. Methods: The acquisition cost of TXA ($5.22) for our i…		Article	10.1016/j.jse.2023.01.044
1	SCOPUS	O’Connor C.M.; Young J.R.; Villacres Mori B.; Murtaza H.; Lyons S.T.; Czajka C.; Bernasek T.	2023	Conversion total hip arthroplasty following extracapsular hip fracture fixation with a cephalomedullary device: a comprehensive review	Archives of Orthopaedic and Trauma Surgery	With the annual incidence of hip fractures and hip fracture fixation rising, the need for conversion total hip arthroplasty has also risen. About half of the 280,000 hip fractures that occur annually in the United States are extracapsular. Commonly extracapsular hip fractures are treated with either cephalomedullary nails (CMNs) or sliding hip screws (SHS). More recently, there has been a shift t…		Article	10.1007/s00402-022-04570-7
1	WoS	Mei, L; Li, HX; Zhu, WH; Luo, Y; Mao, XZ	2020	Efficacy and safety of tranexamic acid in unilateral major revision total hip arthroplasty	ANNALS OF PALLIATIVE MEDICINE	Background: The risk of blood loss differs among subtypes of revision total hip arthroplasty (THA), and different tranexamic acid (TXA) protocols have rarely been studied in those conditions. The present study aimed to evaluate the efficacy and safety of intravenous and intravenous plus topical TXA in a subtype of revision THA. Methods: We retrospectively reviewed 91 patients who underwent unilat…			10.21037/apm-19-372
1	SCOPUS	Mei L.; Li H.; Zhu W.; Luo Y.; Mao X.	2020	Efficacy and safety of tranexamic acid in unilateral major revision total hip arthroplasty	Annals of Cardiothoracic Surgery	Background: The risk of blood loss differs among subtypes of revision total hip arthroplasty (THA), and different tranexamic acid (TXA) protocols have rarely been studied in those conditions. The present study aimed to evaluate the efficacy and safety of intravenous and intravenous plus topical TXA in a subtype of revision THA. Methods: We retrospectively reviewed 91 patients who underwent unilat…		Article	10.21037/apm-19-372
1	SCOPUS	Laudet F.; Gay A.; Dutronc H.; Fabre T.; Meynard P.; Costes S.	2025	Does the use of topical vancomycin during primary hip or knee arthroplasty protect from infections?	Orthopaedics and Traumatology: Surgery and Research	Background: Infection is one of the main complications of hip and knee arthroplasties. Topical application vancomycin to prevent postoperative infections is efficient in spine surgery, and is spreading in prosthetic surgery. However, its clinical relevance and safety are still under debate. Thus, we conducted the present study to (1) assess whether topical vancomycin reduces peri-prosthetic infec…		Article	10.1016/j.otsr.2024.103984
1	WoS	Kolin, DA; Moverman, MA; Menendez, ME; Pagani, NR; Puzzitiello, RN; Kavolus, JJ	2021	A break-even analysis of tranexamic acid for prevention of periprosthetic joint infection following total hip and knee arthroplasty	JOURNAL OF ORTHOPAEDICS	Purpose: Despite the commonplace use of tranexamic acid in total joint arthroplasty, much of the current data regarding its cost-effectiveness examines savings directly related to its hemostatic properties, without considering its protective effect against periprosthetic joint infections. Using break-even economic modeling, we calculated the cost-effectiveness of routine tranexamic acid administr…			10.1016/j.jor.2021.07.007
1	SCOPUS	Kolin D.A.; Moverman M.A.; Menendez M.E.; Pagani N.R.; Puzzitiello R.N.; Kavolus J.J.	2021	A break-even analysis of tranexamic acid for prevention of periprosthetic joint infection following total hip and knee arthroplasty	Journal of Orthopaedics	Purpose: Despite the commonplace use of tranexamic acid in total joint arthroplasty, much of the current data regarding its cost-effectiveness examines savings directly related to its hemostatic properties, without considering its protective effect against periprosthetic joint infections. Using break-even economic modeling, we calculated the cost-effectiveness of routine tranexamic acid administr…		Article	10.1016/j.jor.2021.07.007
1	Cochrane	J Masaryk, V Melus, J Vidan, B Steno	2022	Comparison of Intravenous and Topical Tranexamic Acid in Total Joint Arthroplasty	Acta chirurgiae orthopaedicae et traumatologiae Cechoslovaca	PURPOSE OF THE STUDY To compare topical and intravenous (IV) administration of tranexamic acid (TXA) 2 g in patients undergoing total hip arthroplasty (THA), or total knee arthroplasty (TKA). MATERIAL AND METHODS In total, 452 patients undergoing THA or TKA were randomised to 3 groups: 1) the IV TXA group received 2 doses of TXA 1 g intravenously 3 hours apart; 2) the topical TXA group received T…
1	SCOPUS	Imanishi K.; Kobayashi N.; Kamono E.; Yukizawa Y.; Takagawa S.; Choe H.; Kumagai K.; Inaba Y.	2023	Tranexamic acid administration for the prevention of periprosthetic joint infection and surgical site infection: a systematic review and meta-analysis	Archives of Orthopaedic and Trauma Surgery	Introduction: Tranexamic acid (TXA) has been widely utilized to reduce blood loss and allogeneic transfusions in patients who undergo lower limb arthroplasty. In recent years, there have been several articles reporting the incidence of periprosthetic joint infection (PJI) as a primary outcome of TXA administration, but no meta-analysis has been conducted to date. The present systematic review and…		Article	10.1007/s00402-023-04914-x
1	WoS	Iliopoulou-Kosmadaki, S; Hadjimichael, AC; Kaspiris, A; Lianou, I; Kalogridaki, M; Trikoupis, I; Touzopoulos, P; Velivasakis, E; Sperelakis, I; Laskaratou, ED; Melissaridi, D; Vasiliadis, E; Kontakis, G; Papagelopoulos, PJ; Savvidou, OD	2023	Impact of Preoperative Quality of Life and Related Factors on the Development of Surgical Site Infections Following Primary Total Joint Arthroplasty: A Prospective Case-Control Study with a Five-Year Follow-Up	ADVANCES IN ORTHOPEDICS	Introduction. As surgical site infections (SSIs) after joint arthroplasty contribute to increased morbidity and mortality, they require further surgical intervention, prolonged hospitalisation, and antimicrobial treatment. The aim of our study is to examine the association between preoperative quality of life (QoL) and other predictive factors on the development of SSIs after primary arthroplasty…			10.1155/2023/7010219
1	WoS	Iannotti, F; Prati, P; Fidanza, A; Iorio, R; Ferretti, A; Prieto, DP; Kort, N; Violante, B; Pipino, G; Panni, AS; Hirschmann, M; Mugnaini, M; Indelli, PF	2020	Prevention of Periprosthetic Joint Infection (PJI): A Clinical Practice Protocol in High-Risk Patients	TROPICAL MEDICINE AND INFECTIOUS DISEASE	Background: Periprosthetic joint infection (PJI) represents 25% of failed total knee arthroplasties (TKA). The European Knee Associates (EKA) formed a transatlantic panel of experts to perform a literature review examining patient-related risk factors with the objective of producing perioperative recommendations in PJI high-risk patients. Methods: Multiple databases (Pubmed/MEDLINE, EMBASE, Scopu…			10.3390/tropicalmed5040186
1	WoS	Hsu, YC; Hsu, AHS; Wu, CT; Tan, TL; Wang, JW; Kuo, FC	2024	Association between IV and topical tranexamic acid use and periprosthetic joint infections in hip and knee arthroplasty: a retrospective study	BMC MUSCULOSKELETAL DISORDERS	Background Anemia and blood transfusions are recognized as risk factors for periprosthetic joint infections (PJI). Tranexamic acid (TXA) is established in reducing perioperative blood loss and transfusion requirements. Our study investigates the impact of perioperative TXA administration on the incidence of PJI in patients undergoing total joint arthroplasty (TJA) and evaluates the association of…			10.1186/s12891-024-08080-y
1	SCOPUS	Hsu Y.-C.; Hsu A.H.S.; Wu C.-T.; Tan T.L.; Wang J.-W.; Kuo F.-C.	2024	Association between IV and topical tranexamic acid use and periprosthetic joint infections in hip and knee arthroplasty: a retrospective study	BMC Musculoskeletal Disorders	Background: Anemia and blood transfusions are recognized as risk factors for periprosthetic joint infections (PJI). Tranexamic acid (TXA) is established in reducing perioperative blood loss and transfusion requirements. Our study investigates the impact of perioperative TXA administration on the incidence of PJI in patients undergoing total joint arthroplasty (TJA) and evaluates the association o…		Article	10.1186/s12891-024-08080-y
1	Epistemonikos	Hong GJ	2021	Tranexamic Acid Administration is Associated With a Decreased Odds of Prosthetic Joint Infection Following Primary Total Hip and Primary Total Knee Arthroplasty: A National Database Analysis.	The Journal of arthroplasty	BACKGROUND: Tranexamic acid (TXA) for the reduction of blood loss in orthopedic surgery is coming into greater adoption. Because TXA administration lowers the incidence of blood transfusion and of hematoma formation, risk factors for infection, we asked whether TXA use might be associated with a lower incidence of periprosthetic joint infection (PJI) following orthopedic surgery. METHODS: We quer…			10.1016/j.arth.2020.10.003
1	SCOPUS	Hong G.J.; Wilson L.A.; Liu J.; Memtsoudis S.G.	2021	Tranexamic Acid Administration is Associated With a Decreased Odds of Prosthetic Joint Infection Following Primary Total Hip and Primary Total Knee Arthroplasty: A National Database Analysis	Journal of Arthroplasty	Background: Tranexamic acid (TXA) for the reduction of blood loss in orthopedic surgery is coming into greater adoption. Because TXA administration lowers the incidence of blood transfusion and of hematoma formation, risk factors for infection, we asked whether TXA use might be associated with a lower incidence of periprosthetic joint infection (PJI) following orthopedic surgery. Methods: We quer…		Article	10.1016/j.arth.2020.10.003
1	WoS	Gulabi, D; Yuce, Y; Erkal, KH; Saglam, N; Camur, S	2019	The combined administration of systemic and topical tranexamic acid for total hip arthroplasty: Is it better than systemic?	ACTA ORTHOPAEDICA ET TRAUMATOLOGICA TURCICA	Obective: The aim of this study was to evaluate the effect of combined intravenous and topical use of tranexamic acid (TXA) on total blood loss and transfusion rate in total hip arthroplasty. Methods: This prospective randomized study included 57 patients who had undergone total hip arthroplasty between September 2016 and September 2017. The IV administration group (Group 1) consisted of 26 patie…			10.1016/j.aott.2019.03.001
1	SCOPUS	Goel R.; Buckley P.; Sterbis E.; Parvizi J.	2018	Patients With Infected Total Hip Arthroplasty Undergoing 2-Stage Exchange Arthroplasty Experience Massive Blood Loss	Journal of Arthroplasty	Background: Two-stage exchange arthroplasty is the preferred treatment for chronic periprosthetic joint infection following total hip arthroplasty (THA). These patients are at high risk of substantial blood loss and perioperative blood transfusion. Our study aimed at determining risk factors for blood transfusion during a 2-stage exchange for infected THA. Methods: Medical records of 297 patients…		Article	10.1016/j.arth.2018.06.032
1	Epistemonikos	Gibbs VN	2024	Pharmacological interventions for the prevention of bleeding in people undergoing elective hip or knee surgery: a systematic review and network meta-analysis.	The Cochrane database of systematic reviews	BACKGROUND: Hip and knee replacement surgery is a well-established means of improving quality of life, but is associated with a significant risk of bleeding. One-third of people are estimated to be anaemic before hip or knee replacement surgery; coupled with the blood lost during surgery, up to 90% of individuals are anaemic postoperatively. As a result, people undergoing orthopaedic surgery rece…			10.1002/14651858.CD013295.pub2
1	SCOPUS	Elmenawi K.A.; Mohamed F.A.E.; Poilvache H.; Prokop L.J.; Abdel M.P.; Bedard N.A.	2024	Association Between Tranexamic Acid and Decreased Periprosthetic Joint Infection Risk in Patients Undergoing Total Hip and Knee Arthroplasty: A Systematic Review and Meta-Analysis of Over 2 Million Patients	Journal of Arthroplasty	Background: The purpose of this study was to perform a systematic review and meta-analysis to evaluate the association between tranexamic acid (TXA) use during primary total hip arthroplasty (THA) and primary total knee arthroplasty (TKA), and the risk of developing periprosthetic joint infection (PJI) after these procedures. Methods: A systematic review was carried out from inception to October …		Article	10.1016/j.arth.2024.04.033
1	WoS	Cao, A; Ghanem, ES; Cichos, KH; Lichstein, P; Chen, AF	2023	Comparison Between Orthopaedic Trauma Versus Arthroplasty Fellowship Training on Outcomes of Total Hip Arthroplasty for Femoral Neck Fracture	JOURNAL OF ARTHROPLASTY	Background: This study aimed to identify differences in patient characteristics, perioperative management methods, and outcomes for total hip arthroplasty (THA) for femoral neck fracture (FNF) when performed by orthopaedic surgeons who have arthroplasty versus orthopaedic trauma training. Methods: This study was a multicenter retrospective review of 636 patients who underwent THA for FNF between …			10.1016/j.arth.2023.04.009
1	SCOPUS	Cao A.; Ghanem E.S.; Cichos K.H.; Lichstein P.; Patel S.; Jordan E.; Sing D.; Frandsen J.; DeKeyser G.; Blackburn B.; Sauer M.A.; Ewing M.; Hansen E.N.; Gililland J.M.; O'Malley M.; McGwin G., Jr.; Mueller J.M.; Mears S.C.; Bhanat E.; Stayer G.W.; Almand M.E.; Bergin P.F.; Yener U.; Stambough J.B.; Stronach B.M.; Crist B.; Keeney J.A.; Melnic C.M.; Boyd B.; Chen A.F.	2023	Comparison Between Orthopaedic Trauma Versus Arthroplasty Fellowship Training on Outcomes of Total Hip Arthroplasty for Femoral Neck Fracture	Journal of Arthroplasty	Background: This study aimed to identify differences in patient characteristics, perioperative management methods, and outcomes for total hip arthroplasty (THA) for femoral neck fracture (FNF) when performed by orthopaedic surgeons who have arthroplasty versus orthopaedic trauma training. Methods: This study was a multicenter retrospective review of 636 patients who underwent THA for FNF between …		Article	10.1016/j.arth.2023.04.009
1	Epistemonikos	Alshryda S	2014	A systematic review and meta-analysis of the topical administration of tranexamic acid in total hip and knee replacement (Provisional abstract)	Database of Abstracts of Reviews of Effects
1	Epistemonikos	Alshryda S	2013	topical (intra-articular) tranexamic acid reduces blood loss and transfusion rates following total hip replacement: a randomized controlled trial (TRANX-H)	J Bone Joint Surg Am
1	WoS	Aljuhani, WS; Alanazi, AM; Saeed, AI; Alhadlaq, KH; Alhoshan, YS; Aljaafri, ZA	2023	Patient-related risk factors of prosthetic joint infections following total hip and knee arthroplasty at King Abdulaziz Medical City, a 10-year retrospective study	JOURNAL OF ORTHOPAEDIC SURGERY AND RESEARCH	BackgroundTotal joint arthroplasty (TJA) can be associated with the development of periprosthetic joint infection (PJI). It is necessary to determine the modifiable and non-modifiable risk factors of PJI to provide optimum healthcare to TJA candidates.MethodsThis single-center retrospective review investigated 1198 patients who underwent TJA from 2012 to 2022. The data analysis comprised two stag…			10.1186/s13018-023-04210-9
1	SCOPUS	Aljuhani W.S.; Alanazi A.M.; Saeed A.I.; Alhadlaq K.H.; Alhoshan Y.S.; Aljaafri Z.A.	2023	Patient-related risk factors of prosthetic joint infections following total hip and knee arthroplasty at King Abdulaziz Medical City, a 10-year retrospective study	Journal of Orthopaedic Surgery and Research	Background: Total joint arthroplasty (TJA) can be associated with the development of periprosthetic joint infection (PJI). It is necessary to determine the modifiable and non-modifiable risk factors of PJI to provide optimum healthcare to TJA candidates. Methods: This single-center retrospective review investigated 1198 patients who underwent TJA from 2012 to 2022. The data analysis comprised two…		Article	10.1186/s13018-023-04210-9
	Cochrane	ZY Luo, HY Wang, D Wang, K Zhou, FX Pei, ZK Zhou	2018	Oral vs Intravenous vs Topical Tranexamic Acid in Primary Hip Arthroplasty: a Prospective, Randomized, Double-Blind, Controlled Study	Journal of arthroplasty	Background: Tranexamic acid (TXA) has demonstrated efficacy in reducing blood loss, reduction in hemoglobin, and blood transfusion requirements in primary total hip arthroplasty (THA). The optimal mode of TXA administration for patients undergoing primary THA is unclear. The purpose of this randomized controlled trial is to determine whether oral administration of TXA was superior to intravenous …
	Cochrane	ZY Luo, D Wang, WK Meng, HY Wang, H Pan, FX Pei, ZK Zhou	2018	Oral tranexamic acid is equivalent to topical tranexamic acid without drainage in primary total hip arthroplasty: a double-blind randomized clinical trial	Thrombosis research	Purpose: To compare the efficacy of multiple doses of oral tranexamic acid (TXA) with topical TXA administration in reducing blood loss following total hip arthroplasty (THA). Patients and methods: In this double-blinded trial, 117 patients undergoing primary THA were randomized to receive 2 g TXA orally 2 h preoperatively, and two doses of 1 g TXA postoperatively (oral group) or 3 g of TXA topic…
	Epistemonikos	Zhu J	2017	Efficacy and safety of tranexamic acid in total hip replacement: A PRISMA-compliant meta-analysis of 25 randomized controlled trials.	Medicine	BACKGROUND: Hip osteoarthritis is one of the most prevalent musculoskeletal degenerative diseases in elderly. Total hip arthroplasty (THA) is the most effective surgical treatment for end stage hip osteoarthritis. Tranexamic acid (TA) is a potent drug to reduce surgical blood loss in surgery, therefore, as a potential drug for application in THA. OBJECTIVES: To identify the combined efficacy of T…			10.1097/MD.0000000000009552
	WoS	Zhou, XD; Zhang, Y; Jiang, LF; Zhang, JJ; Zhou, D; Wu, LD; Huang, Y; Xu, NW	2019	Efficacy and Safety of Tranexamic Acid in Intertrochanteric Fractures: A Single-Blind Randomized Controlled Trial	ORTHOPAEDIC SURGERY	Objective To investigate the efficacy and safety of tranexamic acid (TXA) in the reduction of bleeding and the need for transfusion in elderly intertrochanteric fracture patients. Methods A total of 100 patients with intertrochanteric fractures undergoing surgery were enrolled and randomly allocated to the TXA group in which patients (75.10 +/- 8.27 years old) were treated with 1 g of TXA, or the…			10.1111/os.12511
	Epistemonikos	Zhou, W	2023	A comparative study on hemostasis effect of different application methods and time of tranexamic acid in total hip arthroplasty	European journal of trauma and emergency surgery	OBJECTIVES: To analyze the hemostatic effect of different application methods and time of tranexamic acid (TXA) on primary unilateral total hip arthroplasty. METHODS: A total of 126 patients with primary unilateral total hip replacement admitted between January 2019 and January 2021 were recruited. The patients were divided into three groups (42 people in each group) by random number table method…			10.1007/s00068-023-02397-4
	PUBMED	Zhirova TA||Lykov MS||Zyrianov MN||Babushkin VN	2014 Nov-Dec	[New oral anticoagulants for thromboprophylaxis under routine use of tranexamic acid after hip joint arthroplasty].	Anesteziol Reanimatol	PURPOSE: To evaluate the efficacy and safety of the novel oral anticoagulants under conservative hemostasis with tranexamic acid in hip arthroplasty. MATERIAL AND METHODS: All patients received 40 mg of enoxaparin 12 hours prior to surgery and on the operating day, and then they received either 10 mg of rivaroxaban (40 patients), 220 mg of dabigatran (42 patients) or 40 mng of enoxaparin (39 pati…	rus	English Abstract||Journal Article||Randomized Controlled Trial
	Epistemonikos	Zhang Y	2020	[Efficacy and safety of tranexamic acid in total hip arthroplasty via direct anterior approach].	Zhongguo gu shang = China journal of orthopaedics and traumatology	OBJECTIVE: To evaluate the efficacy and safety of local application of tranexamic acid (TXA) in reducing perioperative blood loss in total hip arthroplasty via direct anterior approach (DAA). METHODS: From July 2013 to September 2018, 46 patients with avascular necrosis of the femoral head were divided into tranexamic acid group (n=23) and saline group (n=23). In the tranexamic acid group, there …			10.12200/j.issn.1003-0034.2020.11.010
	PUBMED	Zhang P||Liang Y||Chen P||Fang Y||He J||Wang J	2016 Dec	Intravenous versus topical tranexamic acid in primary total hip replacement: A meta-analysis.	Medicine (Baltimore)	BACKGROUND: As the prevalence of total hip arthroplasty (THA) is increasing, it is usually associated with considerable blood loss. Tranexamic acid (TXA) has been reported to reduce perioperative blood loss in hip joint arthroplasty. But the best route of TXA administration continues to be controversial. So, we conducted a meta-analysis that integrated all data from the 7 included trials to compa…	eng	Comparative Study||Journal Article||Meta-Analysis
	Epistemonikos	Zhang P.	2017	Combined application versus topical and intravenous application of tranexamic acid following primary total hip arthroplasty: A meta-analysis.	BMC Musculoskeletal Disorders	BACKGROUND: The use of intravenous (IV) or topical tranexamic acid (TXA) in total hip arthroplasty has been proven to be effective and safe in total hip arthroplasty. However, which of these two administration routes is better has not been determined. The combined administration of TXA has been used in total knee arthroplasty with satisfactory results. We hypothesized that combined application of…			10.1186/s12891-017-1429-0
	Epistemonikos	Zhang P	2017	Efficacy and safety of intravenous tranexamic acid administration in patients undergoing hip fracture surgery for hemostasis: A meta-analysis.	Medicine	BACKGROUND: Patients undergoing hip fracture surgery frequently require blood transfusion. Tranexamic acid (TXA) has been widely used to decrease blood loss and transfusion rates in joint replacement surgery. Therefore, we conducted a meta-analysis to evaluate efficacy and safety of intravenous TXA administration in patients suffering from hip fractures. METHODS: Electronic databases were searche…			10.1097/MD.0000000000006940
	Epistemonikos	Zhan F.	2020	Intraoperative intravenous application of tranexamic acid reduces perioperative bleeding in multilevel posterior spinal surgery: A meta-analysis	Chin. J. Tissue Eng. Res.	OBJECTIVE: Tranexamic acid as a synthetic antifibrinolytic agent has been used in hip replacement, gastrointestinal surgery, neurosurgery, obstetrics and gynecology, cardiac surgery, and various nasal operations to reduce bleeding. In recent years, tranexamic acid has also been used in spinal surgery. Meta-analysis was used to evaluate whether intraoperative intravenous tranexamic acid reduced th…			10.3969/j.issn.2095-4344.4006
	SCOPUS	Zeng Y.; Si H.-B.; Shen B.; Yang J.; Zhou Z.-K.; Kang P.-D.; Pei F.-X.	2017	Intravenous combined with topical administration of tranexamic acid in primary total hip arthroplasty: A randomized controlled trial	Orthopaedic Surgery	Objective: Although there are still some controversies, large previous studies have confirmed that intravenous (i.v.) tranexamic acid (TXA) can effectively reduce blood loss and transfusions in total hip arthroplasty (THA) without increasing the risk of deep venous thrombosis. However, few studies have investigated the combination of i.v. and topical application of TXA in primary THA. The purpose…		Article	10.1111/os.12287
	Cochrane	Z Yi, S Bin, Y Jing, Z Zongke, K Pengde, P Fuxing	2016	Tranexamic Acid Administration in Primary Total Hip Arthroplasty: a Randomized Controlled Trial of Intravenous Combined with Topical Versus Single-Dose Intravenous Administration	Journal of bone and joint surgery.	Background: The use of tranexamic acid (TXA) in primary total hip arthroplasty is well documented. However, considering the potential side effects, including deep vein thrombosis and pulmonary embolism, the ideal method of providing TXA to patients undergoing total hip arthroplasty remains controversial. The objective of this trial was to assess the efficacy and safety of intravenous (IV) adminis…
	WoS	Yuan, ZF; Yin, H; Ma, WP; Xing, DL	2016	The combined effect of administration of intravenous and topical tranexamic acid on blood loss and transfusion rate in total knee arthroplasty: combined tranexamic acid for TKA	BONE & JOINT RESEARCH	Objectives Tranexamic acid (TXA) is an antifibrinolytic agent used as a blood-sparing technique in total knee arthroplasty (TKA), and is routinely administered by intravenous (IV) or intraarticular (IA) injection. Recently, a novel method of TXA administration, the combined IV and IA application of TXA, has been applied in TKA. However, the scientific evidence of combined administration of TXA in…			10.1302/2046-3758.58.BJR-2016-0001.R2
	Epistemonikos	Ye W	2020	Comparison of efficacy and safety between oral and intravenous administration of tranexamic acid for primary total knee/hip replacement: a meta-analysis of randomized controlled trial.	Journal of orthopaedic surgery and research	BACKGROUND: Tranexamic acid (TXA) has been demonstrated to reduce blood loss following primary total knee and hip arthroplasty. This study aimed to compare the efficacy and safety of oral and intravenous tranexamic acid for primary total knee and hip arthroplasty. METHODS: The PubMed, Embase, and Cochrane Library databases were searched for relevant studies published before June 20, 2019. Studies…			10.1186/s13018-019-1528-8
	Epistemonikos	Ye W	2020	The optimal regimen of oral tranexamic acid administration for primary total knee/hip replacement: a meta-analysis and narrative review of a randomized controlled trial.	Journal of orthopaedic surgery and research	BACKGROUND: Oral tranexamic acid (TXA) has been demonstrated to reduce the blood loss in primary total knee and hip arthroplasty, but the optimal regimen of oral TXA administration is still unknown. This study aimed to find the best number of administrations of oral TXA for primary total knee and hip arthroplasty. METHODS: The PubMed, Embase, and Cochrane Library databases were searched for relev…			10.1186/s13018-020-01983-1
	PUBMED	Yazdi H||Klement MR||Hammad M||Inoue D||Xu C||Goswami K||Parvizi J	2020 Mar	Tranexamic Acid Is Associated With Reduced Periprosthetic Joint Infection After Primary Total Joint Arthroplasty.	J Arthroplasty	BACKGROUND: Previous studies have demonstrated preoperative anemia to be a strong risk factor for periprosthetic joint infection (PJI) in total joint arthroplasty (TJA). Allogeneic blood transfusion can be associated with increased risk of PJI after primary and revision TJA. Tranexamic acid (TXA) is known to reduce blood loss and the need for allogeneic blood transfusion after TJA. The hypothesis…	eng	Journal Article
	WoS	Yang, Y; Lv, YM; Ding, PJ; Li, J; Zhang, YZ	2015	Leg position influences early blood loss and functional recovery following total knee arthroplasty: A randomized study	INTERNATIONAL JOURNAL OF SURGERY	Background: Hidden blood loss is a major factor influencing functional recovery and quality of life in patients undergoing total knee arthroplasty. Special hip and knee flexion positions after have been reported to have promising results with respect to reducing perioperative blood loss. The purpose of this study was to determine the effect of postoperative leg position on blood loss and function…			10.1016/j.ijsu.2015.09.053
	WoS	Yang, JQ; Yang, L; Tan, JS; Huo, KP; Zhao, L; Cai, DZ	2020	Reduction of Blood Loss by Intra-articular Injection of Tranexamic Acid Combined with Knee and Hip Flexion at 45° During Primary Total Knee Arthroplasty: A Randomized Controlled Trial	ORTHOPAEDIC SURGERY	Objective To explore the hemostatic effect of intra-articular administration of tranexamic acid (TXA) combined with knee flexion in total knee arthroplasty (TKA). Methods This randomized controlled trial was conducted at the Third Affiliated Hospital of Southern Medical University (Guangzhou, China) from January 2017 to February 2018. The patients were randomized 1:1 to the TXA group (TXA 500 mg …			10.1111/os.12814
	SCOPUS	Yang Z.; Ji W.; Xia Y.; Wang X.	2023	Late summer is a risk factor for periprosthetic joint infection after total joint arthroplasty: A retrospective cohort study	Medicine (United States)	To explore whether season is a risk factor of periprosthetic joint infection (PJI) after total joint arthroplasty (TJA) and explain it with the theory of traditional Chinese medicine. This was a retrospective cohort study. Only patients who suffered from PJI within 1 month after TJA were included in the study. Occurrence of PJI was the outcome of this study. Chi-squared test and t test was used t…		Article	10.1097/MD.0000000000033089
	Epistemonikos	Yang YZ	2023	Efficacy and safety of single- and double-dose intravenous tranexamic acid in hip and knee arthroplasty: a systematic review and meta-analysis.	Journal of orthopaedic surgery and research	OBJECTIVE: With the increasing prevalence of osteoarthritis of the hip and knee, total joint replacement, the end-stage treatment, provides pain relief and restoration of function, but is often associated with massive blood loss. Tranexamic acid (TXA) has been reported to reduce perioperative blood loss in hip or knee arthroplasty. However, the optimal dose of TXA administration remains controver…			10.1186/s13018-023-03929-9
	PUBMED	Yang L||Du S||Sun Y	2017 Jul	Is combined topical and intravenous tranexamic acid superior to single use of tranexamic acid in total joint arthroplasty?: A meta-analysis from randomized controlled trials.	Medicine (Baltimore)	BACKGROUND: To compare the efficacy and safety of the combined application of both intravenous and topical tranexamic acid (TXA) versus the single use of either application in patients with total knee and hip arthroplasty (TKA and THA). METHODS: Potentially relevant studies were identified from electronic databases including Medline, PubMed, Embase, ScienceDirect, and the Cochrane Library. Random…	eng	Journal Article||Meta-Analysis||Review
	SCOPUS	Yang J.; Olsen A.S.; Serino J.; Terhune E.B.; DeBenedetti A.; Della Valle C.J.	2021	Similar 90-day outcomes among inpatient and outpatient arthroplasties: A single-surgeon matched cohort analysis	Bone and Joint Journal	Aims The proportion of arthroplasties performed in the ambulatory setting has increased considerably. However, there are concerns whether same-day discharge may increase the risk of complications. The aim of this study was to compare 90-day outcomes between inpatient arthroplasties and outpatient arthroplasties performed at an ambulatory surgery centre (ASC), and determine whether there is a lear…		Article	10.1302/0301-620X.103B7.BJJ-2020-2341.R1
	SCOPUS	Yamaguchi A.; Goto K.; Kawai T.; Kuroda Y.; Sano K.; Matsuda S.	2019	Dose optimization of topical tranexamic acid for primary total hip arthroplasty: A prospective cohort study	Journal of Orthopaedic Science	Background: Recently, the topical application of tranexamic acid has become widespread, and it is effective in reducing postoperative blood loss and transfusion rate in total hip arthroplasty. There is no consensus on the optimal dose of topical tranexamic acid. This study aimed to assess the efficacy and safety of topical tranexamic acid on postoperative blood loss and determine the optimal topi…		Article	10.1016/j.jos.2018.09.004
	WoS	Xu, ZS; Li, LX; Xie, P; Gu, JY; Kang, K; Zheng, XZ	2024	Clinical Use of Tranexamic Acid in High Tibial Osteotomy: A Systematic Review and Meta-analysis	ORTHOPAEDIC JOURNAL OF SPORTS MEDICINE	Background: High tibial osteotomy (HTO) can cause postoperative hemorrhage. The use of tranexamic acid to reduce the hemorrhage is still controversial. Purpose: To investigate the efficacy and safety of tranexamic acid in HTO. Study Design: Systematic review; Level of evidence, 4. Methods: Using PRISMA (Preferred Reporting Items for Systematic Reviews and Meta-Analyses) guidelines, the authors co…			10.1177/23259671241231761
	SCOPUS	Xu Q.; Wang Q.; Zhu J.; Lin J.; Lu Z.; Wang T.; Wang X.; Xia Q.	2023	Clinical outcomes of proximal femoral reconstruction technique combined with THA in the treatment of high dislocation secondary to septic arthritis: a retrospective single-center study	BMC Musculoskeletal Disorders	Purpose: The aim of this retrospective study was to examine the clinical outcomes and complications of proximal femur reconstruction (PFR) combined with total hip arthroplasty (THA) in patients with high hip dislocation secondary to septic arthritis (SA). Methods: Between September 2016 to September 2021, we performed a series of 15 consecutive PFR combined with THA on patients with high dislocat…		Article	10.1186/s12891-023-06818-8
	SCOPUS	Xiong L.; Li H.; Huang X.; Jie S.; Zhu W.; Pan J.; Wu X.; Mao X.	2023	Both Acetabular and Femoral Reconstructions With Impaction Bone Grafting in Revision Total Hip Arthroplasty: Case Series and Literature Review	Arthroplasty Today	Background: Extensive bone loss on femur and acetabulum posed a big challenge to orthopedists in total hip revision surgeries. Impaction bone grafting (IBG) as a valuable bone preservation technique could effectively address this problem. Either IBG revision on the femoral or acetabular side was well studied, while its use on both sides in one operation was not. The aim of this study is to presen…		Article	10.1016/j.artd.2023.101160
	WoS	Xing, F; Chen, W; Long, C; Huang, FG; Wang, GL; Xiang, Z	2020	Postoperative outcomes of tranexamic acid use in geriatric trauma patients treated with proximal femoral intramedullary nails: A systematic review and meta-analysis	ORTHOPAEDICS & TRAUMATOLOGY-SURGERY & RESEARCH	Background: Recently, there has been a series of clinical studies focusing on the perioperative administration of tranexamic acid (TXA) in geriatric trauma patients undergoing proximal femoral intramedullary nail surgery. However, the safety and efficacy of TXA in these patients remains controversial. Therefore, we performed a systematic review to focus on two questions: (1) would TXA reduce peri…			10.1016/j.otsr.2019.10.015
	SCOPUS	Wu X.; Chen W.; Rong R.; Pan B.; Hu X.; Zheng L.; Alimu A.; Chu C.; Tu Y.; Zhang Z.; Ye Y.; Gu M.; Sheng P.	2024	Application of the New Irrigation Protocol to Reduce Recurrence Rate in the Management Of Periprosthetic Joint Infection	Orthopaedic Surgery	Objective: Irrigation is a conventional treatment for acute and chronic periprosthetic joint infections (PJI). However, there has been no unified standard for irrigation during surgery for PJI in the past, and the efficacy is uncertain. The purpose of this study is to create a new irrigation protocol to enhance the infection control rate and reduce the postoperative recurrence rate of PJI patient…		Article	10.1111/os.13948
	SCOPUS	Wu C.-T.; Lien T.-H.; Chen I.-L.; Wang J.-W.; Ko J.-Y.; Lee M.S.	2022	The Risk of Bleeding and Adverse Events with Clopidogrel in Elective Hip and Knee Arthroplasty Patients	Journal of Clinical Medicine	Orthopedic surgeons often face a clinical dilemma on how to manage antiplatelet therapies during the time of surgery. This retrospective study is aimed to investigate the bleeding risk and adverse events in patients who hold or keep clopidogrel during elective major joints arthroplasty. Two hundred and ninety-six patients that were treated with clopidogrel while undergoing total hip or knee joint…		Article	10.3390/jcm11071754
	Epistemonikos	Wesley Medical Research	2019	Optimisation of the use of tranexamic acid, a medication used to treat or prevent excessive blood loss during total knee replacement surgery	ANZCTR	INTERVENTION: The dosage and frequency of dosing of tranexamic acid for each participant will be determined by a personalised dosing algorithm developed specifically for this study. A Shiny application calculator based on a published population pharmacokinetic model (Lanoiselee, J., et al., Is tranexamic acid exposure related to blood loss in hip arthroplasty? A pharmacokinetic‐pharmacodynamic st…
	WoS	Wang, YX; Zhou, AG	2020	A new improvement: subperiosteal cocktail application to effectively reduce pain and blood loss after total knee arthroplasty	JOURNAL OF ORTHOPAEDIC SURGERY AND RESEARCH	Background Pain and blood loss after total knee arthroplasty (TKA) are unsolved clinical problems. Some studies reported that periarticular cocktail injection can effectively reduce pain and blood loss. However, there was no gold standard about the cocktail ingredient and injection location. More osteotomy and less soft tissue release in TKA with mild deformity; besides, plenty of nerves and bloo…			10.1186/s13018-020-1563-5
	WoS	Wang, HY; Wang, L; Luo, ZY; Wang, D; Tang, X; Zhou, ZK; Pei, FX	2019	Intravenous and subsequent long-term oral tranexamic acid in enhanced-recovery primary total knee arthroplasty without the application of a tourniquet: a randomized placebo-controlled trial	BMC MUSCULOSKELETAL DISORDERS	Background To assess the efficacy and safety of intravenous and subsequent long-term oral tranexamic acid (TXA) following total knee arthroplasty (TKA) without a tourniquet. Methods In this double-blinded trial, 118 patients undergoing primary TKA were randomized into two groups: the patients in group A received intravenous TXA at 20-mg/kg 10 min before the surgery and 3 h postoperatively, and th…			10.1186/s12891-019-2885-5
	WoS	Wang, D; Xu, J; Zeng, WN; Zhou, K; Xie, TH; Chen, Z; Yu, HD; Li, JL; Zhou, ZK; Pei, FX	2016	Closed Suction Drainage Is Not Associated with Faster Recovery after Total Knee Arthroplasty: A Prospective Randomized Controlled Study of 80 Patients	ORTHOPAEDIC SURGERY	ObjectiveTo evaluate whether closed suction drainage (CSD) is associated with early recovery of knee function in patients undergoing total knee arthroplasty (TKA). MethodsBetween January 2015 and September 2015, 80 consecutive patients were prospectively randomized into two groups: a CSD group (40 cases; average age, 66.9 8.6 years; male, 8; female, 32) and a non-CSD group (40 cases; average age,…			10.1111/os.12247
	PUBMED	Wang C||Xu GJ||Han Z||Ma JX||Ma XL||Jiang X||Wang Y	2015 Mar	Topical application of tranexamic acid in primary total hip arthroplasty: a systemic review and meta-analysis.	Int J Surg	OBJECTIVE: A systematic review of randomized controlled trials (RCTs) and non-RCTs was performed to evaluate efficacy for the reduction of postoperative blood loss and transfusion requirements of topical use of tranexamic acid in patients undergoing primary total hip arthroplasty. METHOD: Potential articles were identified from Medline (1966 - September 2014), Embase (1980 - September 2014), Pubm…	eng	Journal Article||Meta-Analysis||Research Support, Non-U.S. Gov't||Review||Systematic Review
	WoS	Wagenbrenner, M; Heinz, T; Anderson, PM; Stratos, I; Arnholdt, J; Mayer-Wagner, S; Horas, K; Docheva, D; Holzapfel, BM; Rudert, M; Weissenberger, M	2024	Does Combined Treatment with Tranexamic Acid and Vancomycin Affect Human Chondrocytes In Vitro?	PHARMACEUTICALS	Background: The aim of our study was to examine the combined effects of tranexamic acid (TXA) and vancomycin powder (VP) on chondrocytes in vitro. Despite the use of TXA and VP being linked to a reduced risk of extensive postoperative blood loss and periprosthetic joint infections (PJIs) in TKA, the possible cytotoxic side effects on periarticular cell types remain unclear. Methods: Human chondro…			10.3390/ph17121576
	WoS	van Rijckevorsel, VAJIM; Roukema, GR; Kuijper, TM; de Jong, L	2022	Clinical outcomes of tranexamic acid in acute hip hemiarthroplasties in frail geriatric patients	ORTHOPAEDICS & TRAUMATOLOGY-SURGERY & RESEARCH	Background: Tranexamic acid (TXA) has shown to significantly reduce perioperative blood loss in elective orthopedic joint replacement surgery but is yet not implemented in acute hip fracture surgery for elderly patients who are particularly vulnerable to perioperative blood loss and postoperative anemia. Aim of this study is to answer the following questions: 1. Does TXA reduce bleeding associate…			10.1016/j.otsr.2022.103219
	WoS	Uzel, K; Azboy, I; Parvizi, J	2023	Venous thromboembolism in orthopedic surgery: Global guidelines	ACTA ORTHOPAEDICA ET TRAUMATOLOGICA TURCICA	Venous thromboembolism (VTE) is a severe complication that can occur after major orthopedic procedures. As VTE-related morbidity and mortality are a significant concern for both medical professionals and patients, and preventative measures are typically employed. Multiple organizations, including the American College of Chest Physicians (ACCP) and the American Academy of Orthopedic Surgeons (AAOS…			10.5152/j.aott.2023.23074
	SCOPUS	Usuelli F.G.; Paoli T.; Indino C.; Maccario C.; Di Silvestri C.A.	2023	Fast-Track for Total Ankle Replacement: A Novel Enhanced Recovery Protocol for Select Patients	Foot and Ankle International	Background: Enhanced recovery after surgery programs, also called fast-track protocols, were developed and successfully applied in the last decade for hip and knee reconstruction. Specific fast-track protocols have not yet been applied to ankle prostheses. The aim of the study was to develop and validate an enhanced recovery protocol for total ankle replacement (TAR) evaluating the clinical and r…		Article	10.1177/10711007221140841
	Epistemonikos	University Hospital of North Tees and Hartlepool	2009	Randomised Controlled Trial of the Use of Topical Application of Tranexamic Acid in Primary Total Hip Replacement.	EU Clinical Trials Register	INTERVENTION: Trade Name: Cyklokapron® Product Name: Cyklokapron® Product Code: NA Pharmaceutical Form: Injection* Pharmaceutical form of the placebo: Intravenous infusion Route of administration of the placebo: Local use (Noncurrent) CONDITION: Blood loss in total hip replacement in patient with ostoearthritis and rheumatoid arthritis. PRIMARY OUTCOME: Main Objective: To find out whether Tranexa…
	Epistemonikos	Universitaire Ziekenhuizen KU Leuven	2012	The Effect of Topical Application of Tranexamic Acid in Total Hip Arthroplasty Through the Direct Anterior Approach. A Prospective, Double Blind, Placebo-controlled Clinical Trial	clinicaltrials.gov	The effects of topical application of 3g tranexamic acid for 2 hours prior to opening of the suction drain following a total hip replacement
	Epistemonikos	Universidad Autonoma de Nuevo Leon	2020	Oral Tranexamic Acid vs. Oral Aminocaproic Acid to Reduce Blood Loss After Total Hip Replacement	clinicaltrials.gov	This study compares two oral medications (tranexamic acid and aminocaproic acid) as hemostatic agent administered in patients undergoing primary total hip replacement
	Epistemonikos	Turku University Hospital	2018	CLOSED SUCTION DRAIN VS. NO DRAIN IN ADOLESCENTS UNDERGOING PEDICLE SCREW INSTRUMENTATION FOR IDIOPATHIC SCOLIOSIS (DAISY 2018). A Randomized Clinical Trial	clinicaltrials.gov	Background The use of a subfascial closed suction drain has been a long tradition in adolescents undergoing posterior spinal fusion for idiopathic scoliosis.1‐5 Drain has been used to limit postoperative hematoma and epidural hematoma formation, to decrease risk of postoperative deep wound infection, and to shorten hospital stay. Postoperative 24 hour drain output has been larger than introperati…
	Epistemonikos	Thomas Jefferson University	2019	3 Local Anesthetics for Spinal Anesthesia in Primary Total Hip Arthroplasty	clinicaltrials.gov	Total hip replacement is often performed under spinal anesthesia, which is the standard at Thomas Jefferson University Hospital (TJUH) and Rothman Orthopedic Specialty Hospital (ROSH) for patients without contraindications. Spinal anesthesia involves injecting a numbing medicine (local anesthetic) into the cerebrospinal fluid that bathes the spinal cord through a space between two bones in the ba…
	Epistemonikos	The Adelaide and Meath Hospital, incorporating The National Children's Hospital	2018	Quadratus Lumborum Block Versus Fascia Iliaca Nerve Block for Patients Undergoing Total Hip Replacement	clinicaltrials.gov	Total hip replacement is a commonly performed surgical procedure with up to 4,500 procedures performed annually in Ireland and up to 400,000 per year in the United States. Most of the patients experience moderate to severe pain in the initial post‐operative period. Multimodal analgesia with peripheral nerve blockade is recommended as the gold standard modality for management of lower limb joint r…
	PUBMED	Thapaliya A||Mittal MM||Ratcliff TL||Mounasamy V||Wukich DK||Sambandam SN	2024 Aug 20	Usage of Tranexamic Acid for Total Hip Arthroplasty: A Matched Cohort Analysis of 144,344 Patients.	J Clin Med	Background: The literature is inconclusive regarding the potential complications of tranexamic acid (TXA), an antifibrinolytic drug, for total hip arthroplasty (THA). The purpose of this study is to compare complication rates and patient outcomes between THA patients administered TXA vs. THA patients not administered TXA. Methods: The TriNetX Research network was utilized to generate a cohort of …	eng	Journal Article
	SCOPUS	Thaler M.; Corten K.; Nogler M.; Holzapfel B.M.; Moskal J.	2022	Femoral revision with the direct anterior approach; [Femurrevision über den direkt anterioren Zugang]	Operative Orthopadie und Traumatologie	Objective: The advantages of the direct anterior approach (DAA) in primary total hip arthroplasty as a minimally invasive, muscle-sparing, internervous approach are reported by many authors. Therefore, the DAA has become increasingly popular for primary total hip arthroplasty (THA) in recent years, and the number of surgeons using the DAA is steadily increasing. Thus, the question arises whether …		Article	10.1007/s00064-022-00768-5
	Epistemonikos	Texas Tech University Health Sciences Center	2005	Randomized Placebo Controlled Study Using Tranexamic Acid in Revision Total Hip Arthroplasty	clinicaltrials.gov	The purpose of this study is to determine if tranexamic acid significantly reduces blood loss and blood transfusion in revision total hip replacement. Tranexamic acid is a drug that helps to reduce blood loss during surgery. Revision total hip replacement surgery is treatment for patients who have previously had hipe replacement surgery which failed and must be repaired/replaced.
	SCOPUS	Telang S.; Palmer R.; Dobitsch A.; Ball J.R.; Heckmann N.D.; Lieberman J.R.	2024	Perioperative Tranexamic Acid Should Be Considered for Total Joint Arthroplasty Patients Receiving Apixaban for Thromboprophylaxis	Arthroplasty Today	Background: This study aims to investigate if the perioperative administration of tranexamic acid (TXA) for total joint arthroplasty (TJA) patients receiving apixaban for thromboprophylaxis can reduce the risk of postoperative bleeding without increasing the rate of thromboembolic events. Methods: The Premier Healthcare Database was utilized to identify all primary elective total knee arthroplast…		Article	10.1016/j.artd.2024.101548
	WoS	Tan, G; Xie, LW; Yi, SJ; Chen, Y; Liu, X; Zhang, H	2022	The efficacy and safety of intravenous tranexamic acid on blood loss during total ankle replacement: a retrospective study	SCIENTIFIC REPORTS	Only a few of studies have reported whether Tranexamic acid (TXA) has the same benefits during total ankle replacement as hip and knee replacements. In our study, we hypothesized that TXA was effective in reducing the perioperative blood loss without increasing the risk of symptomatic venous thromboembolism of patients during total ankle replacement. We retrospectively reviewed 71 patients who un…			10.1038/s41598-022-13861-3
	PUBMED	Sun X||Dong Q||Zhang YG	2016 Aug	Intravenous versus topical tranexamic acid in primary total hip replacement: A systemic review and meta-analysis.	Int J Surg	OBJECTIVE: Total hip arthroplasty (THA) is associated with substantial blood loss. Tranexamic acid (TXA) could reduce perioperative blood loss. The optimal administration routine of TXA remains controversial. The objective of the present systemic review and meta-analysis was to compare the effectiveness and safety of various application methods of tranexamic acid in primary THA. METHODS: Potentia…	eng	Comparative Study||Journal Article||Meta-Analysis||Review||Systematic Review
	SCOPUS	Sumarriva G.; Habashy A.; Saxena T.; Chimento G.	2021	Effects of Preoperative Antiplatelet Agents and Anticoagulants on Total Joint Arthroplasty Outcomes	Ochsner Journal	Background: Postoperative total joint arthroplasty complications place a tremendous burden on the health care system. The pur-pose of this study was to compare 30-day postoperative complication rates for surgeries in patients who received preoperative antiplatelet agents and/or anticoagulants to surgeries in a control group that did not receive antiplatelet agents and/or anticoag-ulants in the 90…		Article	10.31486/toj.20.0169
	PUBMED	Sukeik M||Alshryda S||Powell J||Haddad FS	2020 Feb	The effect of tranexamic acid on wound complications in primary total Hip Arthroplasty: A meta-analysis.	Surgeon	BACKGROUND: Allogeneic blood transfusion has been linked with an increase in the risk of surgical site infections (SSIs) through the mechanism of immunomodulation. However, no studies to date have investigated the direct relationship between blood conserving strategies including antifibrinolytics and wound complications after total hip arthroplasties (THA). METHODS: A systematic review and meta-a…	eng	Journal Article||Meta-Analysis||Systematic Review
	Epistemonikos	Sukeik M	2011	Systematic review and meta-analysis of the use of tranexamic acid in total hip replacement.	The Journal of bone and joint surgery. British volume	We report a systematic review and meta-analysis of published randomised controlled trials evaluating the efficacy of tranexamic acid (TXA) in reducing blood loss and transfusion in total hip replacement (THR). The data were evaluated using the generic evaluation tool designed by the Cochrane Bone, Joint and Muscle Trauma Group. We identified 11 clinical trials which were suitable for detailed ext…			10.1302/0301-620X.93B1.24984
	SCOPUS	Singh V.; Muthusamy N.; Ikwuazom C.P.; Sicat C.S.; Schwarzkopf R.; Rozell J.C.	2022	Postoperative venous thromboembolism event increases risk of readmissions and reoperation following total joint arthroplasty: a propensity-matched cohort study	European Journal of Orthopaedic Surgery and Traumatology	Purpose: The clinical impact of postoperative venous thromboembolism (VTE) following total joint arthroplasty (TJA) remains unclear. In this study, we evaluate the effect of VTE following TJA on postoperative outcomes including discharge disposition, readmission rates, and revision rates. Methods: We retrospectively reviewed all patients over the age of 18 who underwent primary, elective THA or T…		Article	10.1007/s00590-021-03071-4
	SCOPUS	Sigurdardottir M.; Sigurdsson M.I.; Olafsson Y.; Sverrisdottir S.H.; Gunnarsdottir I.; Sigurdsson E.L.; Karason S.	2023	Prevalence of modifiable risk factors in primary elective arthroplasty and their association with infections	Acta Orthopaedica	Background and purpose — The aim of this study was to identify the prevalence of modifiable risk factors of surgical site infections (SSI) in patients undergoing primary elective total joint arthroplasty (TJA) receiving conventional preoperative preparation, and to explore their association with infectious outcomes. Patients and methods — Information regarding modifiable risk factors (anemia, dia…		Article	10.2340/17453674.2023.8480
	PUBMED	Shohat N||Goh GS||Harrer SL||Brown S	2022 Feb	Dilute Povidone-Iodine Irrigation Reduces the Rate of Periprosthetic Joint Infection Following Hip and Knee Arthroplasty: An Analysis of 31,331 Cases.	J Arthroplasty	BACKGROUND: Total joint arthroplasty (TJA) surgeons employ various strategies to reduce the risk of periprosthetic joint infection (PJI). Few studies have examined the efficacy of preclosure dilute povidone-iodine irrigation in a large cohort accounting for recent practice changes in TJA. This study compared the risk of PJI in TJA patients with and without dilute povidone-iodine irrigation. METHO…	eng	Journal Article
	Epistemonikos	Shanghai Jiao Tong University School of Medicine	2014	Comparison of Topical and Intravenous Tranexamic Acid on Blood Loss and Transfusion Rates in Total Hip Arthroplasty	clinicaltrials.gov	Recently, there has been interest in applying tranexamic acid topically before the closure of surgical wounds in total hip replacement. It has the advantages of ease of application, maximum concentration at the site of bleeding, minimising its systematic absorption and, potentially , decline the risks for systematic side-effects 。
	SCOPUS	Shaarani S.R.; Jaibaji M.; Yaghmour K.M.; Vles G.; Haddad F.S.; Konan S.	2023	Early clinical and radiological outcomes of the new porous titanium shell in combination with locking screw in revision total hip arthroplasty	Arthroplasty	Introduction: Extensive acetabular bone loss and poor bone quality are two key challenges often encountered in revision total hip arthroplasty. A new 3D-printed porous acetabular shell has been made available with the option to insert multiple variable-angle locking screws. We sought to evaluate the early clinical and radiological outcomes of this construct. Methods: A retrospective review of pat…		Article	10.1186/s42836-023-00177-4
	SCOPUS	Sershon R.A.; Fillingham Y.A.; Malkani A.L.; Abdel M.P.; Schwarzkopf R.; Padgett D.E.; Vail T.P.; Della Valle C.J.; Anoushiravani A.; Bini S.; Bostrom M.; Cross M.B.; Gerlinger T.L.; Hansen E.; Henne M.; Nam D.; Pagnano M.W.; Perry K.I.	2021	Independent Risk Factors for Transfusion in Contemporary Revision Total Hip Arthroplasty	Journal of Arthroplasty	Background: The incidence of transfusion in contemporary revision total hip arthroplasty (THA) remains high despite recent advances in blood management, including the use of tranexamic acid. The purpose of this prospective investigation was to determine independent risk factors for transfusion in revision THA. Methods: Six centers prospectively collected data on 175 revision THAs. A multivariable…		Article	10.1016/j.arth.2021.03.032
	WoS	Schwerdt, C; Röhner, E; Böhle, S; Jacob, B; Matziolis, G	2021	The bactericidal effect of vancomycin is not altered by tranexamic acid, adrenalin, dexamethasone, or lidocaine in vitro	SCIENTIFIC REPORTS	One of the most challenging complications of total knee arthroplasty (TKA) is periprosthetic joint infection (PJI). There is growing evidence of a good anti-infective effect of intrawound vancomycin powder in total joint arthroplasty. At the same time, various different locally applied substances have become popular in total joint arthroplasty. The objective of this study was therefore to investi…			10.1038/s41598-021-90302-7
	PUBMED	Schultz BJ||Sicat C||Penev A||Schwarzkopf R||Egol KA	2022 Dec	Conversion total hip arthroplasty for early failure following unstable intertrochanteric hip fracture: what can patients expect?	Arch Orthop Trauma Surg	PURPOSE: To report surgical outcomes in patients treated with conversion total hip arthroplasty (CTHA) for early failure of cephalomedullary nails (CMNs). METHODS: A retrospective review was conducted of CTHA for treatment of failed CMN within 1 year of initial surgery for intertrochanteric (IT) hip fractures. The cohort was matched 1:5 to patients who underwent elective primary THA (PTHA). Patie…	eng	Journal Article
	WoS	Schömig, F; Bürger, J; Hu, ZY; Pruss, A; Klotz, E; Pumberger, M; Hipfl, C	2021	Intraoperative blood loss as indicated by haemoglobin trend is a predictor for the development of postoperative spinal implant infection-a matched-pair analysis	JOURNAL OF ORTHOPAEDIC SURGERY AND RESEARCH	Background With a reported rate of 0.7-20%, postoperative spinal implant infection (PSII) is one of the most common complications after spine surgery. While in arthroplasty both haematoma formation and perioperative blood loss have been identified as risk factors for developing periprosthetic joint infections and preoperative anaemia has been associated with increased complication rates, literatu…			10.1186/s13018-021-02537-9
	SCOPUS	Saracco M.; Fidanza A.; Necozione S.; Maccauro G.; Logroscino G.	2022	Could Short Stems THA Be a Good Bone-Saving Option Even in Obese Patients?	Journal of Clinical Medicine	Short femoral stems, with preservation of the femoral bone stock, are commonly used in recent years for hip replacement in younger and more active patients. Obesity is increasingly spreading even in the younger population. The aim of this case-series study is to evaluate short stems compared to traditional hip prostheses in the obese population. A total of 77 consecutive patients with a BMI great…		Article	10.3390/jcm11237114
	Epistemonikos	Royal Adelaide Hospital	2013	Tranexamic Acid in Lower Limb Arthroplasty Pilot Trial	ANZCTR	INTERVENTION: Tranexamic acid ‐ 15mg/kg given intravenously at 50mg/min at skin incision (for total hip replacement) or just prior to tourniquet release (for total knee replacement) and repeated at 8 and 16 hours post‐operatively. CONDITION: Hip or knee joint replacement PRIMARY OUTCOME: Feasibility of extending our methodology to a large, pragmatic, multicenter trial using the following criteria…
	SCOPUS	Romano L.U.; Rigoni M.; Torri E.; Nella M.; Morandi M.; Casetti P.; Nollo G.	2021	A propensity score-matched analysis to assess the outcomes in pre-and post-fast-track hip and knee elective prosthesis patients	Journal of Clinical Medicine	Fast-track surgery is a multimodal evidence-based approach to perioperative care aimed at reducing complications and recovery time. We compared a fast-track protocol to standard care in the setting of a small Italian general hospital. Propensity score estimation before and after the study was performed to compare pre-fast-track (pre-FT; January 2013–March 2014) and fast-track (FT; January 2016–De…		Article	10.3390/jcm10040741
	WoS	Rodriguez-Merchan, EC; Delgado-Martinez, AD	2022	Risk Factors for Periprosthetic Joint Infection after Primary Total Knee Arthroplasty	JOURNAL OF CLINICAL MEDICINE	Periprosthetic joint infection (PJI) is a major adverse event of primary total knee arthroplasty (TKA) from the patient's perspective, and it is also costly for health care systems. In 2010, the reported incidence of PJI in the first 2 years after TKA was 1.55%, with an incidence of 0.46% between the second and tenth year. In 2022, it has been published that 1.41% of individuals require revision …			10.3390/jcm11206128
	SCOPUS	Richardson M.K.; Liu K.C.; Mayfield C.K.; Kistler N.M.; Lieberman J.R.; Heckmann N.D.	2024	Tranexamic Acid Is Safe in Patients with a History of Venous Thromboembolism Undergoing Total Joint Arthroplasty	Journal of Bone and Joint Surgery	Background:Tranexamic acid (TXA) is increasingly utilized during total knee arthroplasty (TKA) and total hip arthroplasty (THA) to decrease blood loss; however, there are concerns with regard to potential thromboembolic complications, particularly in high-risk patients. This study sought to define a subset of patients at elevated risk for thromboembolic complications following total joint arthrop…		Article	10.2106/JBJS.23.00254
	WoS	Rhind, JH; Baker, C; Roberts, PJ	2020	Total Hip Arthroplasty in the Obese Patient: Tips and Tricks and Review of the Literature	INDIAN JOURNAL OF ORTHOPAEDICS	Aim There is a lack of consensus on the optimal method of performing primary hip arthroplasty in obese patients and limited evidence. This article presents a series of considerations based on the authors' experiences as well as a review of the literature. Preoperative Care In the preoperative phase, an informed consent process is recommended. Weight loss is recommended according to NHS England gu…			10.1007/s43465-020-00164-w
	PUBMED	Reichel F||Peter C||Ewerbeck V||Egermann M	2018	Reducing Blood Loss in Revision Total Hip and Knee Arthroplasty: Tranexamic Acid Is Effective in Aseptic Revisions and in Second-Stage Reimplantations for Periprosthetic Infection.	Biomed Res Int	INTRODUCTION: The aim of the study was to determine the usefulness of tranexamic acid (TXA) in revision total hip arthroplasty (rTHA) and revision total knee arthroplasty (rTKA). We analyzed the perioperative blood loss with and without TXA in aseptic rTHA and rTKA as well as in second-stage reimplantation for hip and knee periprosthetic infection. MATERIALS AND METHODS: In this prospective cohor…	eng	Journal Article
	Epistemonikos	Reale D	2021	Complications of Tranexamic Acid in Orthopedic Lower Limb Surgery: A Meta-Analysis of Randomized Controlled Trials.	BioMed research international	OBJECTIVE: Tranexamic acid (TXA) is increasingly used in orthopedic surgery to reduce blood loss; however, there are concerns about the risk of venous thromboembolic (VTE) complications. The aim of this study was to evaluate TXA safety in patients undergoing lower limb orthopedic surgical procedures. DESIGN: A meta-analysis was performed on the PubMed, Web of Science, and Cochrane Library databas…			10.1155/2021/6961540
	SCOPUS	Ravanbod H.; Gharanizadeh K.; Mirghaderi P.; Hassan A.; Abolghasemian M.	2024	Subtrochanteric Shortening Osteotomy Provides Superior Function to Trochanter Slide Osteotomy in THA for Patients with Unilateral Crowe Type IV Dysplasia at a Minimum of 3 Years	Clinical Orthopaedics and Related Research	BackgroundPerforming THA in patients with high-riding developmental dysplasia of the hip (DDH) is associated with serious complications and technical challenges. Various methods of shortening osteotomy are available to facilitate femoral head reduction during THA in patients with high-riding hips; subtrochanteric shortening osteotomy and trochanteric slide osteotomy plus proximal shortening are t…		Article	10.1097/CORR.0000000000002900
	SCOPUS	Rasouli M.R.; Gomes L.S.M.; Parsley B.; Barsoum W.; Bezwada H.; Cashman J.; Garcia J.; Hamilton W.; Hume E.; Kim T.K.; Malhotra R.; Memtsoudis S.G.; Ong A.; Orozco F.; Padgett D.E.; Reina R.J.; Teloken M.; Thienpont E.; Waters J.H.	2014	Blood Conservation	Journal of Arthroplasty	[No abstract available]		Article	10.1016/j.arth.2013.09.032
	Epistemonikos	Rajesparan K	2009	The effect of an intravenous bolus of tranexamic acid on blood loss in total hip replacement.	The Journal of bone and joint surgery. British volume	Tranexamic acid is a fibrinolytic inhibitor which reduces blood loss in total knee replacement. We examined the effect on blood loss of a standardised intravenous bolus dose of 1 g of tranexamic acid, given at the induction of anaesthesia in patients undergoing total hip replacement and tested the potential prothrombotic effect by undertaking routine venography. In all, 36 patients received 1 g o…			10.1302/0301-620X.91B6.22393
	SCOPUS	Radzanowski S.; Flury A.; Tondelli T.; Helmy N.; Regenfelder F.	2023	Postoperative fever: differences between elective vs. traumatic hip, knee and shoulder arthroplasty	Archives of Orthopaedic and Trauma Surgery	Background: It is unclear whether there is a difference in the incidence of postoperative fever (POF) between hip, knee and shoulder arthroplasty. The influence of a trauma setting has not been investigated. Methods: A retrospective review was performed on 675 joint replacement surgeries (hip, knee, shoulder arthroplasty) in an elective or trauma setting over a 2 year period (2016–2018). Patient …		Article	10.1007/s00402-022-04716-7
	PUBMED	Poursalehian M||Javadzade E||Mortazavia SJ	2023	Recent Trends and Hotspots in Hip Arthroplasty: A Bibliometric Analysis and Visualization Study of Last Five-Year Publications.	Arch Bone Jt Surg	OBJECTIVES: Bibliometric analysis is one of the most prevalent methods for analyzing and predicting research trends of particular subjects. Through a bibliometric analysis, the present study sought to look into and depict the hotspots and research trends in hip arthroplasty research over the previous five years. METHODS: The Web of Science Core Collection database was used to find studies on hip …	eng	Journal Article||Review
	Epistemonikos	Pinzón-Florez CE	2015	Efficiency of tranexamic acid in perioperative blood loss in hip arthroplasty: a systematic literature review and meta-analysis	Revista espanola de anestesiologia y reanimacion	Introduction and objective: Tranexamic acid (TXA) is an antifibrinolytic drug used to reduce bleeding in mortality risk situations such as trauma. Our objective was to conduct a systematic literature review to evaluate the effectiveness and safety of TXA in reducing bleeding in hip arthroplasty. Material and methods: A systematic literature review and meta-analysis of primary studies similar to c…			10.1016/j.redar.2014.10.002
	WoS	Pidgaiska, O; Niemann, M; Braun, K; Trampuz, A; Goumenos, S; Stöckle, U; Meller, S	2024	The Safety and Efficacy of Microporous Polysaccharide Hemospheres in Terms of the Complication Rates in Total Hip Arthroplasty for Femoral Neck Fractures: A Control-Matched Retrospective Cohort	LIFE-BASEL	Aims. This study aimed to assess the safety and efficacy of microporous polysaccharide hemospheres (MPSHs) in managing blood loss and reducing the risk of postoperative haematoma and early periprosthetic joint infection (PJI) following total hip arthroplasty (THA) for femoral neck fracture (FNF), in the context of the existing treatment challenges. Methods. A control-matched retrospective analysi…			10.3390/life14020177
	PUBMED	Phillips SJ||Chavan R||Porter ML||Kay PR||Hodgkinson JP||Purbach B||Reddick AH||Frayne JM	2006 Sep	Does salvage and tranexamic acid reduce the need for blood transfusion in revision hip surgery?	J Bone Joint Surg Br	We carried out a retrospective case-control study in 80 patients who underwent a revision total hip replacement. Group A (40 patients) received tranexamic acid and intra-operative cell salvage. Group B (40 patients) was a matched control group and did not receive this management. Each group was divided into four subgroups: revision of both components, revision of both components with bone graftin…	eng	Journal Article
	WoS	Phan, DL; Rinehart, JB; Schwarzkopf, R	2015	Can tranexamic acid change preoperative anemia management during total joint arthroplasty?	WORLD JOURNAL OF ORTHOPEDICS	AIM: To investigate the postoperative transfusion and complication rates of anemic and nonanemic total joint arthroplasty patients given tranexamic acid (TXA). METHODS: A cross-sectional prospective study was conducted of primary hip and knee arthroplasty cases performed from 11/2012 to 6/2014. Exclusion criteria included revision arthroplasty, bilateral arthroplasty, acute arthroplasty after fra…			10.5312/wjo.v6.i7.521
	Epistemonikos	Pérez-Chrzanowska H	2020	Defining the Most Effective Patient Blood Management Combined with Tranexamic Acid Regime in Primary Uncemented Total Hip Replacement Surgery.	Journal of clinical medicine	The application of patient blood management (PBM) combined with tranexamic acid administration (TXA) results in decreased total blood loss volume (TVB) and transfusions in total hip replacements (THRs). Dosages, timing, and routes of administration of TXA are still under debate as all these aspects, as well as interpatient variations, may affect the efficacy of the protocol. This study aims to ex…			10.3390/jcm9061952
	PUBMED	Peck J||Kepecs DM||Mei B||Safir OA||Backstein D||Gross AE||Kuzyk PR	2018 Sep 5	The Effect of Preoperative Administration of Intravenous Tranexamic Acid During Revision Hip Arthroplasty: A Retrospective Study.	J Bone Joint Surg Am	BACKGROUND: Revision hip arthroplasty poses several challenges, including the management of perioperative blood loss. Recent studies have validated the use of tranexamic acid in primary total hip arthroplasty, showing reduced blood loss and decreased number of allogenic blood transfusions. The effectiveness of tranexamic acid has not been well studied in the revision hip arthroplasty setting. MET…	eng	Journal Article
	PUBMED	Pearson ZC||Agarwal AR||Elnemer W||Thomas J||Fox H||Ahiarakwe U||Best MJ||Srikumaran U	2023 Jun	The cost effectiveness of tranexamic acid for preventing periprosthetic joint infection following total shoulder arthroplasty: a break-even analysis.	J Shoulder Elbow Surg	BACKGROUND: The use of tranexamic acid (TXA) has become widespread in orthopedics to promote hemostasis and has been successfully used to reduce blood loss and infection risk in joint arthroplasty. However, the cost effectiveness of routine TXA use for the prevention of periprosthetic infections in total shoulder arthroplasty remains unknown. METHODS: The acquisition cost of TXA ($5.22) for our i…	eng	Journal Article
	SCOPUS	Park K.J.; Couch C.G.; Edwards P.K.; Siegel E.R.; Mears S.C.; Barnes C.L.	2016	Tranexamic Acid Reduces Blood Transfusions in Revision Total Hip Arthroplasty	Journal of Arthroplasty	Background The use of tranexamic acid (TEA) can significantly reduce the need for allogenic blood transfusions in elective primary joint arthroplasty. Revision total hip arthroplasty (THA) requires increased utilization of postoperative blood transfusions for acute blood loss anemia compared with elective primary hip arthroplasty. There is limited literature to support the routine use of TEA in r…		Article	10.1016/j.arth.2016.05.058
	SCOPUS	Panula V.J.; Alakylä K.J.; Venäläinen M.S.; Haapakoski J.J.; Eskelinen A.P.; Manninen M.J.; Kettunen J.S.; Puhto A.-P.; Vasara A.I.; Elo L.L.; Mäkelä K.T.	2021	Risk factors for prosthetic joint infections following total hip arthroplasty based on 33,337 hips in the Finnish Arthroplasty Register from 2014 to 2018	Acta Orthopaedica	Background and purpose — Periprosthetic joint infection (PJI) is a devastating complication and more information on risk factors for PJI is required to find measures to prevent infections. Therefore, we assessed risk factors for PJI after primary total hip arthroplasty (THA) in a large patient cohort. Patients and methods — We analyzed 33,337 primary THAs performed between May 2014 and January 20…		Article	10.1080/17453674.2021.1944529
	Epistemonikos	Palija S	2021	Effectiveness of different doses and routes of administration of tranexamic acid for total hip replacement.	International orthopaedics	PURPOSE: The aim of the study is to show the therapeutic efficacy, safety, and cost-benefit of using tranexamic acid (TXA), as well as the superiority of the route of administration and amount of dose in primary cementless total hip replacement (THR). METHODS: In this prospective, randomized, double-blind study, we divided 200 patients into five groups of 40 patients each. The placebo group did n…			10.1007/s00264-020-04585-y
	SCOPUS	Ortiz D., III; Teo G.M.; Lygrisse K.; Aggarwal V.K.; Long W.J.	2022	Increased Rate of Early Periprosthetic Joint Infection in Total Hip Arthroplasty With the Use of Alternatives to Cefazolin Despite Additional Gram-Negative Coverage	Arthroplasty Today	Background: Periprosthetic joint infection (PJI) remains one of the most devastating complications following total joint arthroplasty. Appropriate prophylactic antimicrobial administration and antibiotic stewardship are major factors impacting the risk of PJI in total hip arthroplasty (THA). The purpose of our study was to evaluate whether cefazolin administration was superior to noncefazolin ant…		Article	10.1016/j.artd.2022.02.019
	Epistemonikos	OrthoCarolina Research Institute, Inc.	2012	Reinfusion Drains vs Tranexamic Acid in Total Joint Arthroplasty	clinicaltrials.gov	It is widely reported that a large percentage of total joint replacement patients receive allogeneic (human donor blood) blood transfusions due to perioperative blood loss with numbers ranging from 30% to 80%. The risks of allogenic blood transfusion are well documented in the literature. In addition, they are time-consuming: often lengthening hospital stay and decreasing the availability for pos…
	PUBMED	Nishihara S||Hamada M	2015 Apr	Does tranexamic acid alter the risk of thromboembolism after total hip arthroplasty in the absence of routine chemical thromboprophylaxis?	Bone Joint J	Tranexamic acid (TXA) has been used to reduce blood loss during total hip arthroplasty (THA), but its use could increase the risk of venous thromboembolic disease (VTE). Several studies have reported that TXA does not increase the prevalence of deep vein thrombosis (DVT), but most of those used routine chemical thromboprophylaxis, thereby masking the potential increased risk of TXA on VTE. We wis…	eng	Journal Article
	Epistemonikos	Nargol, Antoni	2009	Topical tranexamic acid in total hip replacement	ISRCTN registry				10.1186/ISRCTN59245192
	WoS	Meshram, P; Palanisamy, JV; Seo, JY; Lee, JG; Kim, TK	2020	Combined Intravenous and Intraarticular Tranexamic Acid Does Not Offer Additional Benefit Compared with Intraarticular Use Alone in Bilateral TKA: A Randomized Controlled Trial	CLINICAL ORTHOPAEDICS AND RELATED RESEARCH	Background Tranexamic acid (TXA) is efficacious for reducing blood loss and transfusion use in patients who undergo bilateral TKA, and it is administered intravenously alone, intraarticularly alone, or as a combination of these. However, it is unclear whether combined intravenous (IV) and intraarticular TXA offers any additional benefit over intraarticular use alone in patients undergoing bilater…			10.1097/CORR.0000000000000942
	PUBMED	Mei L||Li H||Zhu W||Luo Y||Mao X	2020 Sep	Efficacy and safety of tranexamic acid in unilateral major revision total hip arthroplasty.	Ann Palliat Med	BACKGROUND: The risk of blood loss differs among subtypes of revision total hip arthroplasty (THA), and different tranexamic acid (TXA) protocols have rarely been studied in those conditions. The present study aimed to evaluate the efficacy and safety of intravenous and intravenous plus topical TXA in a subtype of revision THA. METHODS: We retrospectively reviewed 91 patients who underwent unilat…	eng	Journal Article
	Epistemonikos	Meftah M	2019	Tranexamic Acid Reduces Transfusion Rates in Obese Patients Undergoing Total Joint Arthroplasty.	Surgical technology international	BACKGROUND: While tranexamic acid (TXA) has been well shown to reduce blood loss after joint replacement surgery, little is known regarding its effectiveness in obese patients. The aim of this study was to evaluate the effect of TXA changes in hematocrit and hemoglobin levels as well as incidence of packed red blood cell (pRBC) transfusions in obese patients undergoing total joint arthroplasty (T…
	Epistemonikos	McConnell JS	2011	Reduction of blood loss in primary hip arthroplasty with tranexamic acid or fibrin spray.	Acta orthopaedica	BACKGROUND AND PURPOSE: Previous studies have shown that either fibrin spray or tranexamic acid can reduce blood loss at total hip replacement, but the 2 treatments have not been directly compared. We therefore conducted a randomized, controlled trial. PATIENTS AND METHODS: In this randomized controlled trial we compared the effect of tranexamic acid and fibrin spray on blood loss in cemented tot…			10.3109/17453674.2011.623568
	SCOPUS	Matsen Ko L.J.; Yoo J.Y.; Maltenfort M.; Hughes A.; Smith E.B.; Sharkey P.F.	2016	The Effect of Implementing a Multimodal Approach on the Rates of Periprosthetic Joint Infection After Total Joint Arthroplasty	Journal of Arthroplasty	Introduction: We examined the efficacy of implementing a multimodal program aimed at reducing the incidence of periprosthetic joint infection (PJI) after total joint arthroplasty (TJA) in a mid-size community hospital. Methods: An infection reduction committee (IRC) was formed at our hospital in November 2010. The IRC consisted of two orthopaedic surgeons, an infectious disease specialist, an int…		Article	10.1016/j.arth.2015.08.043
	PUBMED	Masaryk J||Melus V||Vidan J||Steno B	2022	Comparison of Intravenous and Topical Tranexamic Acid in Total Joint Arthroplasty.	Acta Chir Orthop Traumatol Cech	PURPOSE OF THE STUDY To compare topical and intravenous (IV) administration of tranexamic acid (TXA) 2 g in patients undergoing total hip arthroplasty (THA), or total knee arthroplasty (TKA). MATERIAL AND METHODS In total, 452 patients undergoing THA or TKA were randomised to 3 groups: 1) the IV TXA group received 2 doses of TXA 1 g intravenously 3 hours apart; 2) the topical TXA group received T…	eng	Comparative Study||Journal Article||Randomized Controlled Trial
	SCOPUS	Markes A.R.; Bigham J.; Ma C.B.; Iyengar J.J.; Feeley B.T.	2023	Preventing and Treating Infection in Reverse Total Shoulder Arthroplasty	Current Reviews in Musculoskeletal Medicine	Purpose of Review: Periprosthetic infection after shoulder arthroplasty is relatively uncommon though associated with severe long-term morbidity when encountered. The purpose of the review is to summarize the recent literature regarding the definition, clinical evaluation, prevention, and management of prosthetic joint infection after reverse shoulder arthroplasty. Recent Findings: The landmark r…		Review	10.1007/s12178-023-09843-1
	Epistemonikos	Mannová J	2019	[Evaluation of Efficacy of Systemic Administration of Tranexamic Acid (Exacyl) in Total Hip and Knee Arthroplasty - Prospective Cohort Study].	Acta chirurgiae orthopaedicae et traumatologiae Cechoslovaca	PURPOSE OF THE STUDY To evaluate the efficacy of the systemic administration of two doses of tranexamic acid (TXA) in total knee (TKA) and hip arthroplasty (THA). MATERIAL AND METHODS The study evaluated a total of 295 patients who underwent total knee and hip arthroplasty for osteoarthritis, prospectively followed up were the patients who had been administered the tranexamic acid (TXA), and this…
	WoS	Maniar, RN; Pradhan, P; Bhatnagar, N; Maniar, A; Bidwai, R; Bindal, P	2019	Role of Suction Drain after Knee Arthroplasty in the Tranexamic Acid Era: A Randomized Controlled Study	CLINICS IN ORTHOPEDIC SURGERY	Background: Postoperative suction drains are used after total knee arthroplasty to avoid intra-articular hematoma formation although they can increase blood loss due to a negative suction effect. The use of tranexamic acid to reduce blood loss may nullify this. The aim of this study was to compare outcomes in patients undergoing total knee arthroplasty with or without drains and to analyze whethe…			10.4055/cios.2019.11.1.73
	Epistemonikos	Malhotra, Rajesh	2011	The use of tranexamic acid to reduce blood loss in primary cementless total hip arthroplasty	European Journal of Orthopaedic Surgery & Traumatology	Introduction: Tranexamic acid is an inhibitor of fibrinolysis and thereby decreases blood loss in patients undergoing surgery. Materials and methods: Fifty patients were randomized to Tranexamic acid (15 mg/kg) given as a bolus intravenous injection or placebo (normal saline) given intravenously, 15 min before the incision. The intraoperative and postoperative blood loss and the number of blood t…			10.1007/s00590-010-0671-z
	Epistemonikos	Machin JT	2014	Comparison of intra-operative regimes of tranexamic acid administration in primary total hip replacement.	Acta orthopaedica Belgica	The administration of tranexamic acid to decrease blood loss in primary total hip replacement is established. In this observational study three different regimes of tranexamic acid were used to investigate the effects of combined intravenous and topical administration of tranexamic acid to a single intravenous bolus given at induction or closure. Group 1 (n = 50) received 1 g tranexamic acid intr…
	Cochrane	M Wasko, K Bobecka-Wesolowska, I Pokrzywnicka-Gajek, J Kowalczewski	2015	No difference in blood loss following total hip replacement with three thromboprophylactic regimes (enoxaparin, dabigatran or rivaroxaban)-results from a randomized, double-blind clinical trial	Hip international
	SCOPUS	Lunz A.; Omlor G.W.; Schmidt G.; Moradi B.; Lehner B.; Streit M.R.	2022	Quality of life, infection control, and complication rates using a novel custom-made articulating hip spacer during two-stage revision for periprosthetic joint infection	Archives of Orthopaedic and Trauma Surgery	Introduction: Two-stage revision remains the gold standard treatment for most chronically infected and complex total hip arthroplasty infections. To improve patient outcome and reduce complication rates, we have developed a novel custom-made articulating hip spacer technique and present our short-term results. Materials and methods: Between November 2017 and November 2019, 27 patients (mean age 7…		Article	10.1007/s00402-021-04274-4
	Epistemonikos	Lopez-Picado A	2019	Cost-benefit analysis of the use of tranexamic acid in total replacement hip surgery.	Journal of clinical anesthesia	STUDY OBJECTIVE: To establish the best dose regimen for tranexamic acid (TXA) in total hip replacement surgery. DESIGN: Secondary analysis based on data from a multicenter double-blind randomized clinical trial. SETTING: Two hospitals in Spain. INTERVENTIONS: TXA (2 doses) versus placebo. PATIENTS: Consecutive adults who underwent uncemented unilateral total replacement hip surgery. MEASUREMENTS:…			10.1016/j.jclinane.2019.04.006
	WoS	Lloyd, TD; Neal-Smith, G; Fennelly, J; Claireaux, H; Bretherton, C; Carr, AJ; Murphy, M; Kendrick, BJ; Palmer, AJR	2020	Peri-operative administration of tranexamic acid in lower limb arthroplasty: a multicentre, prospective cohort study	ANAESTHESIA	In the UK, tranexamic acid is recommended for all surgical procedures where expected blood loss exceeds 500 ml. However, the optimal dose, route and timing of administration are not known. This study aimed to evaluate current practice of peri-operative tranexamic acid administration. Patients undergoing primary total hip arthroplasty, total knee arthroplasty or unicompartmental knee arthroplasty …			10.1111/anae.15056
	WoS	Liu, YK; Ai, JS; Teng, X; Huang, ZC; Wu, HS; Zhang, Z; Wang, WZ; Liu, C; Zhang, HN	2024	Risk factor analysis and establishment of a nomogram model to predict blood loss during total knee arthroplasty	BMC MUSCULOSKELETAL DISORDERS	Purpose The risk factors for excessive blood loss and transfusion during total knee arthroplasty (TKA) remain unclear. The present study aimed to determine the risk factors for excessive blood loss and establish a predictive model for postoperative blood transfusion.Methods This retrospective study included 329 patients received TKA, who were randomly assigned to a training set (n = 229) or a tes…			10.1186/s12891-024-07570-3
	SCOPUS	Liu X.-Y.; Mou P.; Cao J.; Wang H.-Y.; Zeng W.-N.; Zhou Z.-K.	2024	Effects of Dexamethasone on Postoperative Glycemic Control in Patients After Primary Total Joint Arthroplasty: A Randomized Double-Blind Controlled Trial	Journal of Arthroplasty	Background: In patients undergoing total joint arthroplasty, the use of dexamethasone (DEX) may cause perioperative blood glucose (BG) disorders, leading to complications even in patients who do not have diabetes. We aimed to evaluate the effects of different DEX doses on perioperative BG levels. Methods: A total of 135 patients who do not have diabetes were randomized into three groups: preopera…		Article	10.1016/j.arth.2024.04.030
	Epistemonikos	Liu H.-W.	2025	Impact of tranexamic acid use in total hip replacement patients: A systematic review and meta-analysis	J. Orthop.	PURPOSE: Tranexamic acid (TXA) dose in the context of primary complete hip replacements (THA) is still a hot debate about the best way to administer TXA. The need to select the most efficient and secure TXA dosing regimen, taking into account elements like perioperative bleeding, postoperative complications, and patient outcomes, has been emphasized by numerous studies. Improving clinical procedu…			10.1016/j.jor.2024.08.004
	WoS	Lin, YK; Tsai, SW; Wu, PK; Chen, CM; Yang, JCS; Chen, CF; Chen, WM	2021	Significantly reducing blood loss via a peri-articular injection of tranexamic acid during total knee arthroplasty: a retrospective study	BMC MUSCULOSKELETAL DISORDERS	Background The administration of an intra-articular injection (IAI) of tranexamic acid (TXA) has been demonstrated to be effective in reducing both blood loss and transfusion rate during total knee arthroplasty (TKA); however, few studies have reported the efficiency of a peri-articular injection (PAI) of TXA. We studied the efficiency of a PAI of TXA in reducing blood loss during TKA. Methods Fi…			10.1186/s12891-021-04591-0
	WoS	Lin, W; Dai, YK; Niu, JH; Yang, GM; Li, M; Wang, F	2020	Scalpel can achieve better clinical outcomes compared with electric cautery in primary total knee arthroplasty: a comparison study	BMC MUSCULOSKELETAL DISORDERS	BackgroundWhether using the scalpel can provide better and faster recovery after the primary total knee arthroplasty (TKA) is still controversial. The aim of this research was to compare the clinical outcomes of using the scalpel and the electric cautery in primary TKA.MethodsFrom January 2016 to December 2017, a retrospective cohort study was conducted in 313 patients who underwent unilateral pr…			10.1186/s12891-020-03457-1
	SCOPUS	Lilova R.; Dubin J.; Hameed D.; Pettijohn W.A.; Bains S.S.; Reich J.; Moore M.C.; Delanois R.E.	2023	Assessment of the AAOS guidelines using the AGREE II instrument: An update	Journal of Orthopaedics	Background: The American Academy of Orthopaedic Surgeons (AAOS) provides clinical guidelines and frequently updates and expands on the recommendations. High quality, up-to-date, and applicable clinical guidelines are increasingly important tools for physicians to have. Assessing these continuously updating guidelines’ overall quality has most recently been done in 2013 when there were 14 guidelin…		Article	10.1016/j.jor.2023.10.033
	SCOPUS	Li M.; Glassman A.	2019	What's New in Hip Replacement	Journal of Bone and Joint Surgery - American Volume	[No abstract available]		Review	10.2106/JBJS.19.00553
	PUBMED	Li L||Fu J||Xu C||Guan H||Ni M||Chai W||Hao L||Zhou Y||Chen J	2020 Nov 18	Factors associated with blood loss in ankylosing spondylitis patients with hip involvement undergoing primary total hip arthroplasty: a cross-sectional retrospective study of 243 patients.	J Orthop Surg Res	BACKGROUND: Total hip arthroplasty (THA) can cause considerable blood loss and perioperative transfusion in ankylosing spondylitis (AS) patients. This study aimed to identify the factors related to blood loss in AS patients with hip involvement undergoing THA. METHODS: We analyzed 243 AS patients with advanced hip involvement undergoing primary THA from 2012 to 2017. Bilateral THA was performed b…	eng	Journal Article
	SCOPUS	Li J.; Li Y.; Huang Y.; Zhang H.; Ye P.; Deng P.; Chen J.; Li J.; Qi X.; Zeng J.; Feng W.; Zeng Y.	2023	Predictors and complications of blood transfusion in rheumatoid arthritis patients undergoing total joint arthroplasty	Clinical Rheumatology	Purpose: Our research investigated predictors of postoperative blood transfusion rate following total joint arthroplasty (TJA) in patients with rheumatoid arthritis (RA) and evaluated the incidence of complications in the transfusion group and non-transfusion group. Methods: The authors retrospectively analyzed risk factors among 320 RA patients who underwent elective total hip arthroplasty (THA)…		Article	10.1007/s10067-022-06376-9
	Epistemonikos	Lemay E	2004	Tranexamic acid reduces the need for allogenic red blood cell transfusions in patients undergoing total hip replacement.	Canadian journal of anaesthesia = Journal canadien d'anesthésie	PURPOSE: This prospective randomized double-blind trial evaluates the efficacy of tranexamic acid (TA) to decrease blood losses and red blood cell transfusions in patients undergoing primary unilateral total hip replacement (THR). METHODS: Forty ASA class I to III patients received either iv TA 10 mg.kg(-1) bolus before surgery plus a 1 mg.kg(-1).hr(-1) infusion until wound closure (Group TA) or …			10.1007/BF03018543
	WoS	Lee, SY; Chong, S; Balasubramanian, D; Na, YG; Kim, TK	2017	What is the Ideal Route of Administration of Tranexamic Acid in TKA? A Randomized Controlled Trial	CLINICAL ORTHOPAEDICS AND RELATED RESEARCH	TKA commonly involves substantial blood loss and tranexamic acid has been used to reduce blood loss after TKA. Numerous clinical trials have documented the efficacy and safety of intravenous (IV) or intraarticular (IA) use of tranexamic acid. Combined administration of tranexamic acid also has been suggested; however, there is no consensus regarding the ideal route of tranexamic acid administrati…			10.1007/s11999-017-5311-z
	Epistemonikos	Lee YC	2013	Effect of tranexamic acid on reducing postoperative blood loss in combined hypotensive epidural anesthesia and general anesthesia for total hip replacement.	Journal of clinical anesthesia	STUDY OBJECTIVE: To determine whether the use of tranexamic acid in the setting of hypotension induced by hypotensive epidural anesthesia (HEA) has any additional beneficial effects in reducing perioperative blood loss and transfusion requirements in total hip replacement. DESIGN: Prospective, randomized, double-blinded trial. SETTING: University-affiliated hospital. PATIENTS: 68 adult, ASA physi…			10.1016/j.jclinane.2013.02.006
	Epistemonikos	Lawson Health Research Institute	2014	Tranexamic Acid Comparison in Hip Replacement (TeACH-R) Trial: comparative Efficacy of Intravenous Versus Topical Tranexamic Acid for Reducing Blood Loss in Elective Primary Total Hip Arthroplasty	clinicaltrials.gov	Bleeding during and after total hip replacement surgery is a primary concern to the surgical and anaesthetic team. Tranexamic acid is a commonly-used drug that helps blood clotting and decreases surgical bleeding. The investigators commonly administer the drug intravenously prior to the procedure. Some patients are unable to receive the drug in this form, because of risks related to blood clottin…
	PUBMED	Laudet F||Gay A||Dutronc H||Fabre T||Meynard P||Costes S	2025 Feb	Does the use of topical vancomycin during primary hip or knee arthroplasty protect from infections?	Orthop Traumatol Surg Res	BACKGROUND: Infection is one of the main complications of hip and knee arthroplasties. Topical application vancomycin to prevent postoperative infections is efficient in spine surgery, and is spreading in prosthetic surgery. However, its clinical relevance and safety are still under debate. Thus, we conducted the present study to (1) assess whether topical vancomycin reduces peri-prosthetic infec…	eng	Journal Article
	SCOPUS	Lane M.K.; Keeney J.A.	2022	Dual Antibiotic Prophylaxis in Primary Total Knee Arthroplasty-No Benefit for Extremely Obese Patients	Journal of Knee Surgery	We performed this study to assess the effectiveness of multimodal total knee arthroplasty prosthetic joint infection (TKA-PJI) prophylaxis including on-time dual-antibiotic prophylaxis, and the influence of body mass index (BMI) on prophylaxis effectiveness. After obtaining Institutional Review Board approval, we assessed 1,802 primary TKAs (1,496 patients) who received cefazolin alone or cefazol…		Review	10.1055/s-0040-1722350
	Epistemonikos	Lancaster General Hospital	2020	Evaluation of TXA Prior to Surgery in the Geriatric Hip Fracture Population	clinicaltrials.gov	A significant portion of the geriatric hip fracture population have comorbidities including chronic kidney disease, congestive heart failure, ischemic heart disease, stroke, etc. These patients may be anemic prior to the surgery, and are at increased risk for further blood loss as a result of the fracture and surgical operation. However, intra‐operative or post‐operative blood transfusions also i…
	SCOPUS	Lai Y.; Huang C.; Cai Y.; Ding Z.; Fan J.; Luo Z.; Zhou Z.	2024	Perioperative Short-Term Glucocorticoids Do Not Increase Incidence of Complications after Total Joint Arthroplasty in Patients with Rheumatoid Arthritis	Orthopaedic Surgery	Objectives: The safety and analgesic efficacy of perioperative glucocorticoids have been established for patients without rheumatoid arthritis. Therefore, our study aims to investigate whether similar benefits can be observed in patients with rheumatoid arthritis undergoing total joint arthroplasty. Specifically, we aim to explore the impact of perioperative glucocorticoid use on postoperative co…		Article	10.1111/os.14150
	SCOPUS	La Camera F.; de Matteo V.; Di Maio M.; Verrazzo R.; Grappiolo G.; Loppini M.	2023	Clinical Outcomes and Complication Rate after Single-Stage Hardware Removal and Total Hip Arthroplasty: A Matched-Pair Controlled Study	Journal of Clinical Medicine	Background: Single-stage hardware removal and total hip arthroplasty is a complex surgical procedure, comparable to revision surgery. The purpose of the current study is to evaluate single-stage hardware removal and THA outcomes, compare this technique with a matched control group that has undergone primary THA and assess the risk of periprosthetic joint infection with a 24-month minimum follow-u…		Article	10.3390/jcm12041666
	Epistemonikos	Kushwaha NS	2023	Local Versus Systemic Tranexamic Acid in Total Hip Arthroplasty in Young Adults.	Cureus	Background Total hip arthroplasty (THA) is the most successful orthopedic elective surgical procedure for end-stage hip arthritis. THA is linked with significant blood loss, ranging from 1,188 to 1,651 mL, and a transfusion rate of 16-37%, which frequently results in postoperative blood transfusions. Postoperative blood transfusions can be avoided by using autologous blood transfusion, intraopera…			10.7759/cureus.36230
	WoS	Koutalos, AA; Drakos, A; Fyllos, A; Doxariotis, N; Varitimidis, S; Malizos, KN	2020	Does Intra-Wound Vancomycin Powder Affect the Action of Intra-Articular Tranexamic Acid in Total Joint Replacement?	MICROORGANISMS	The intra-articular use of tranexamic acid (TXA) has contributed to reduced blood loss in total joint arthroplasty (TJA). The purpose of this study is to assess the efficacy of simultaneously topical use of tranexamic acid and vancomycin powder within the TJA space. From 2016 to 2017, 219 consecutive total hip arthroplasties (THAs) and 272 total knee arthroplasties (TKAs) were performed in a tert…			10.3390/microorganisms8050671
	PUBMED	Kolin DA||Moverman MA||Menendez ME||Pagani NR||Puzzitiello RN||Kavolus JJ	2021 Jul-Aug	A break-even analysis of tranexamic acid for prevention of periprosthetic joint infection following total hip and knee arthroplasty.	J Orthop	PURPOSE: Despite the commonplace use of tranexamic acid in total joint arthroplasty, much of the current data regarding its cost-effectiveness examines savings directly related to its hemostatic properties, without considering its protective effect against periprosthetic joint infections. Using break-even economic modeling, we calculated the cost-effectiveness of routine tranexamic acid administr…	eng	Journal Article
	SCOPUS	Klemt C.; Cohen-Levy W.B.; Robinson M.G.; Burns J.C.; Alpaugh K.; Yeo I.; Kwon Y.-M.	2023	Can machine learning models predict failure of revision total hip arthroplasty?	Archives of Orthopaedic and Trauma Surgery	Introduction: Revision total hip arthroplasty (THA) represents a technically demanding surgical procedure which is associated with significant morbidity and mortality. Understanding risk factors for failure of revision THA is of clinical importance to identify at-risk patients. This study aimed to develop and validate novel machine learning algorithms for the prediction of re-revision surgery for…		Article	10.1007/s00402-022-04453-x
	WoS	Klement, MR; Peres-Da-Silva, A; Nickel, BT; Green, CL; Wellman, SS; Attarian, DE; Bolognesi, MP; Seyler, TM	2017	What Should Define Preoperative Anemia in Primary THA?	CLINICAL ORTHOPAEDICS AND RELATED RESEARCH	The use of tranexamic acid (TXA) in THA decreases the risk of transfusion after surgery. However, nearly 10% of patients still undergo a transfusion, which has been independently associated with an increased risk of complications. Preoperative anemia has been proven to be a strong predictor of transfusion after THA, but the ideal cutoff values in today's population that maximize sensitivity and s…			10.1007/s11999-017-5469-4
	Epistemonikos	KIMURA, Osamu de Sandes	2016	Controlled clinical trial using tranexamic acid in primary non-cemented total hip replacement		Total hip replacement (THR) is one of the surgical procedures that has the highest success rate in functional improvement and patient satisfaction. The procedure is associated with significant blood loss leading to acute anemia and transfusion requirements in 29.8% of cases. Blood transfusion is not a free complications procedure. Transmitted diseases, anaphylaxis, haemolytic reactions, low avail…
	Epistemonikos	Kimura OS	2021	Tranexamic acid use in high-risk blood transfusion patients undergoing total hip replacement: a randomised controlled trial.	Hip international : the journal of clinical and experimental research on hip pathology and therapy	INTRODUCTION: We hypothesised that a single preoperative intravenous dose of tranexamic acid (TXA) is effective in patients who undergo total hip arthroplasty (THA) and are at high risk of blood transfusion (preoperative haemoglobin level <13.0 g/dL). METHODS: A prospective, randomised controlled study of 308 patients who underwent primary THA was conducted. 256 participants remained in the study…			10.1177/1120700019889947
	SCOPUS	Kim S.; Cottrell J.; Waddell J.; Bohm E.; Adie S.; Ward S.; Leighton J.; Bogoch E.; Backstein D.; Dunbar M.; Masri B.; Zywiel M.; Monteiro E.; Wolfstadt J.I.	2023	Quality indicators in primary elective total hip and knee arthroplasty	International Orthopaedics	Purpose: Total hip arthroplasty (THA) and total knee arthroplasty (TKA) represent a significant portion of healthcare spending and are high-priority for quality improvement initiatives. This study aims to develop quality indicators (QIs) in the care of primary elective THA and TKA patients. These QIs serve a number of purposes including documentation of the quality of care, objective comparisons …		Article	10.1007/s00264-022-05665-x
	WoS	Khanzada, MA; Awadelkarim, OA; Rahman, TA; Ghandour, A	2023	Primary Total Knee Replacement: A Recipe for Dry Dressing	CUREUS JOURNAL OF MEDICAL SCIENCE	Objective: To evaluate surgical outcomes using sets of techniques to achieve single dry dressing for two weeks post total knee replacement (TKR) at Dr. Sulaiman Al-Habib Hospital, Riyadh, Saudi Arabia. Material and methods: A prospective study comprised of 110 consecutive unilateral total knee replacements was conducted at the orthopedic department of Dr. Sulaiman Al-Habib Hospital, Suwaidi, Riya…			10.7759/cureus.37820
	SCOPUS	Kennedy J.W.; Farhan-Alanie O.M.; Young D.; Kelly M.P.; Young P.S.	2022	Survival of the GAP II cage in the management of metastatic disease of the acetabulum	Bone and Joint Journal	Aims The aim of this study was to assess the clinical and radiological outcomes of an antiprotrusio acetabular cage (APC) when used in the surgical treatment of periacetabular bone metastases. Methods This retrospective cohort study using a prospectively collected database involved 56 patients who underwent acetabular reconstruction for periacetabular bone metastases or haematological malignancy …		Article	10.1302/0301-620X.104B4.BJJ-2021-1227.R1
	WoS	Kelly, M; Turcotte, J; Fowler, MB; West, M; Lashgari, C; Gelfand, J	2022	Impact of tranexamic acid on clinical and hematologic outcomes following total shoulder arthroplasty	SHOULDER & ELBOW	Background The purpose of this study is to evaluate the impact of intravenous tranexamic acid on clinical and hematologic outcomes after total shoulder arthroplasty. Methods Retrospective review was conducted for 282 consecutive patients undergoing either anatomic shoulder arthroplasty or reverse total shoulder arthroplasty. Univariate analysis and multivariate linear regression were used to comp…			10.1177/17585732211023053
	SCOPUS	Kashanian K.; Bourget-Murray J.; Horton I.; Morris J.; Papp S.R.; Grammatopoulos G.	2024	National Institute of Health and Care Excellence Guidelines for Displaced Intracapsular Hip Fractures: Examining Satisfaction With the Guidelines and Effects on Outcomes	Journal of Arthroplasty	Background: The objectives of the study were to: (1) evaluate satisfaction with the new 2023 National Institute of Health and Care Excellence (NICE) criteria for selecting total hip arthroplasty (THA) over hemiarthroplasty and surgical recommendations for treatment of displaced intracapsular hip fractures; (2) describe why THA is performed when NICE criteria are not met; and (3) determine whether…		Article	10.1016/j.arth.2024.05.037
	SCOPUS	Kaseb M.H.; Shafiee S.H.; Shamabadi A.; Aminjavaheri S.A.; Mortazavi S.M.J.	2021	Cementless total hip arthroplasty in haemophilia patients through direct anterior approach	Haemophilia	Introduction: Total hip arthroplasty (THA) has become the treatment of choice for patients with severe haemophilic arthropathy of the hip. However, the intraoperative and postoperative complications, including blood loss and infection, are significant concerns. Direct Anterior Approach (DAA) might be beneficial in THA of patients with haemophilia. Aim: The present study was conducted to assess ou…		Article	10.1111/hae.14224
	Epistemonikos	Kagoma YK	2009	Use of antifibrinolytic therapy to reduce transfusion in patients undergoing orthopedic surgery: A systematic review of randomized trials	Thrombosis research	Background: Minimizing bleeding and transfusion is desirable given its cost, complexity and potential for adverse events. Concerns have been heightened by recent data demonstrating that bleeding events may predict worse outcomes and by warnings about the safety of erythropoietic stimulating agents. Prior small studies suggest that antifibrinolytic agents may reduce bleeding and transfusion need i…			10.1016/j.thromres.2008.09.015
	Epistemonikos	Jordan M	2019	Prevention of postoperative bleeding in hip fractures treated with prosthetic replacement: efficacy and safety of fibrin sealant and tranexamic acid. A randomised controlled clinical trial (TRANEXFER study).	Archives of orthopaedic and trauma surgery	INTRODUCTION: We assessed the efficacy of fibrin sealant (FS) and tranexamic acid (TXA) administered topically in patients with a hip fracture treated with prosthetic replacement. MATERIALS AND METHODS: Parallel, multicentre, open label, randomised, clinical trial. We compared three interventions to reduce blood loss: (1) 10 ml of FS, (2) 1 g of topical TXA, both administered at the end of the su…			10.1007/s00402-018-3089-4
	PUBMED	Johnston MG||Porter MA||Eppich KE||Gray CG||Scott DF	2024 Jul-Aug	Evaluation of the Safety of Uninterrupted Warfarin Anticoagulation With Tranexamic Acid in Total Joint Arthroplasty.	Orthopedics	BACKGROUND: The continuation of long-term warfarin therapy is gaining acceptance in minor surgeries but maintaining therapeutic international normalized ratio (INR) values among patients during major orthopedic procedures raises concern. While bridging therapy with low-molecular-weight heparin is currently recommended for patients receiving anticoagulation, few studies have evaluated the safety o…	eng	Journal Article
	WoS	Jeschke, E; Citak, M; Halder, AM; Heller, KD; Niethard, FU; Schräder, P; Zacher, J; Leicht, H; Malzahn, J; Günster, C; Gehrke, T	2022	Blood transfusion and venous thromboembolism trends and risk factors in primary and aseptic revision total hip and knee arthroplasties: A nationwide investigation of 736,061 cases	ORTHOPAEDICS & TRAUMATOLOGY-SURGERY & RESEARCH	Background: Over the last years, new transfusion guidelines and pharmaceuticals have been introduced in primary and revision total hip and knee arthroplasty (P-THA, P-TKA, R-THA, R-TKA). In the US, a substantial decrease in transfusions has been observed in recent years. Little data exists on the subject in Europe. In this context we aimed to analyze: (1) Is there also a significant decrease in b…			10.1016/j.otsr.2021.102987
	Epistemonikos	Irwin A	2013	Oral versus intravenous tranexamic acid in enhanced-recovery primary total hip and knee replacement: results of 3000 procedures.	The bone & joint journal	In our department we use an enhanced recovery protocol for joint replacement of the lower limb. This incorporates the use of intravenous tranexamic acid (IVTA; 15 mg/kg) at the induction of anaesthesia. Recently there was a national shortage of IVTA for 18 weeks; during this period all patients received an oral preparation of tranexamic acid (OTA; 25 mg/kg). This retrospective study compares the …			10.1302/0301-620X.95B11.31055
	Epistemonikos	Institut de Recerca Hospital de la Sant Creu i Sant Pau	2012	Prevention of postoperative bleeding: A multicenter, randomized, parallel, controlled clinical trial, evaluating the efficacy of tranexamic acid and fibrin glue in patients undergoing interventions for sub-capital femoral fracture.	EU Clinical Trials Register	INTERVENTION: Trade Name: Amchafibrin Pharmaceutical Form: Solution for injection/infusion CAS Number: 1197‐18‐8 Other descriptive name: TRANEXAMIC ACID Concentration unit: 1X 100 milligrams/millilitre Concentration type: equal Concentration number: 1‐ Trade Name: Evicel Pharmaceutical Form: Solution for sealant CAS Number: 9001‐32‐5 Other descriptive name: HUMAN FIBRINOGEN Concentration unit: 1X…
	SCOPUS	Inoue D.; Grace T.R.; Restrepo C.; Hozack W.J.	2021	Outcomes of simultaneous bilateral total hip arthroplasty for 256 selected patients in a single surgeon’s practice	Bone and Joint Journal	Aims Total hip arthroplasty (ThA) using the direct anterior approach (DAA) is undertaken with the patient in the supine position, creating an opportunity to replace both hips under one anaesthetic. Few studies have reported simultaneous bilateral DAA-ThA. The aim of this study was to characterize a cohort of patients selected for this technique by a single, high-volume arthroplasty surgeon and to…		Article	10.1302/0301-620X.103B7.BJJ-2020-2292.R1
	PUBMED	Indelli PF||Iannotti F||Ferretti A||Valtanen R||Prati P||Perez Prieto D||Kort NP||Violante B||Tandogan NR||Schiavone Panni A||Pipino G||Hirschmann MT	2022 Dec	"Recommendations for periprosthetic joint infections (PJI) prevention: the European Knee Associates (EKA)-International Committee American Association of Hip and Knee Surgeons (AAHKS)-Arthroplasty Society in Asia (ASIA) survey of members".	Knee Surg Sports Traumatol Arthrosc	PURPOSE: Periprosthetic joint infections (PJIs) represent a devastating consequence of total joint arthroplasty. The European Knee Associates (EKA), the American Association of Hip and Knee Surgeons (AAHKS) International Committee, and the Arthroplasty Society in Asia (ASIA) board members were interested in quantifying differences in arthroplasty surgeons' use of various PJI prevention measures t…	eng	Journal Article
	PUBMED	Imanishi K||Kobayashi N||Kamono E||Yukizawa Y||Takagawa S||Choe H||Kumagai K||Inaba Y	2023 Nov	Tranexamic acid administration for the prevention of periprosthetic joint infection and surgical site infection: a systematic review and meta-analysis.	Arch Orthop Trauma Surg	INTRODUCTION: Tranexamic acid (TXA) has been widely utilized to reduce blood loss and allogeneic transfusions in patients who undergo lower limb arthroplasty. In recent years, there have been several articles reporting the incidence of periprosthetic joint infection (PJI) as a primary outcome of TXA administration, but no meta-analysis has been conducted to date. The present systematic review and…	eng	Journal Article||Meta-Analysis||Systematic Review
	SCOPUS	Iliopoulou-Kosmadaki S.; Hadjimichael A.C.; Kaspiris A.; Lianou I.; Kalogridaki M.; Trikoupis I.; Touzopoulos P.; Velivasakis E.; Sperelakis I.; Laskaratou E.D.; Melissaridi D.; Vasiliadis E.; Kontakis G.; Papagelopoulos P.J.; Savvidou O.D.	2023	Impact of Preoperative Quality of Life and Related Factors on the Development of Surgical Site Infections Following Primary Total Joint Arthroplasty: A Prospective Case-Control Study with a Five-Year Follow-Up	Advances in Orthopedics	Introduction. As surgical site infections (SSIs) after joint arthroplasty contribute to increased morbidity and mortality, they require further surgical intervention, prolonged hospitalisation, and antimicrobial treatment. The aim of our study is to examine the association between preoperative quality of life (QoL) and other predictive factors on the development of SSIs after primary arthroplasty…		Article	10.1155/2023/7010219
	SCOPUS	Iannotti F.; Prati P.; Fidanza A.; Iorio R.; Ferretti A.; Prieto D.P.; Kort N.; Violante B.; Pipino G.; Panni A.S.; Hirschmann M.; Mugnaini M.; Indelli P.F.	2020	Prevention of Periprosthetic Joint Infection (PJI): A Clinical Practice Protocol in High-Risk Patients	Tropical Medicine and Infectious Disease	Background: Periprosthetic joint infection (PJI) represents 25% of failed total knee arthroplasties (TKA). The European Knee Associates (EKA) formed a transatlantic panel of experts to perform a literature review examining patient-related risk factors with the objective of producing perioperative recommendations in PJI high-risk patients. Methods: Multiple databases (Pubmed/MEDLINE, EMBASE, Scopu…		Review	10.3390/tropicalmed5040186
	WoS	Huang, ZY; Huang, Q; Wang, LY; Lei, YT; Xu, H; Shen, B; Pei, FX	2020	Normal trajectory of Interleukin-6 and C-reactive protein in the perioperative period of total knee arthroplasty under an enhanced recovery after surgery scenario	BMC MUSCULOSKELETAL DISORDERS	BackgroundWe designed the current study to understand the normal trajectories of interleukin-6 (IL-6) and C-reactive protein (CRP) in the immediate hours and days after primary total knee arthroplasty (TKA) under the management of an enhanced recovery after surgery (ERAS) protocol and examined whether one or the other returned to normal more quickly.MethodsIn this prospective cross-sectional stud…			10.1186/s12891-020-03283-5
	WoS	Huang, X; Li, FL; Shi, WF; Liu, WH; Huang, WW; Yin, D	2023	Efficacy of perioperative cryotherapy combined with intra-articular injection of tranexamic acid in total knee arthroplasty	MEDICINE	Objective:To evaluate the efficacy and safety of perioperative cryotherapy combined with intra-articular injection of tranexamic acid (TXA) in total knee arthroplasty (TKA) and explore a new strategy of enhanced recovery after TKA. Methods:We randomly divided 200 patients into 4 groups: normal saline (10 mL) by drainage (Group A, placebo); intra-articular injection of TXA (1 g, 10 mL, Group B); n…			10.1097/MD.0000000000034381
	PUBMED	Huang ZY||Huang Q||Zeng HJ||Ma J||Shen B||Zhou ZK||Pei FX	2019 Sep 4	Tranexamic acid may benefit patients undergoing total hip/knee arthroplasty because of haemophilia.	BMC Musculoskelet Disord	BACKGROUND: The lower limb joints, including hip and knee, are the most commonly involved joints in haemophilic arthropathy. With a higher risk of transfusion, total hip and knee arthroplasty (THA and TKA) are still the first choice after failure of conservative treatment. In the present study, we aimed to analyze clinical outcomes and complications rate after total joint arthroplasty of the lowe…	eng	Journal Article
	PUBMED	Hsu YC||Hsu AHS||Wu CT||Tan TL||Wang JW||Kuo FC	2024 Dec 19	Association between IV and topical tranexamic acid use and periprosthetic joint infections in hip and knee arthroplasty: a retrospective study.	BMC Musculoskelet Disord	BACKGROUND: Anemia and blood transfusions are recognized as risk factors for periprosthetic joint infections (PJI). Tranexamic acid (TXA) is established in reducing perioperative blood loss and transfusion requirements. Our study investigates the impact of perioperative TXA administration on the incidence of PJI in patients undergoing total joint arthroplasty (TJA) and evaluates the association o…	eng	Journal Article
	SCOPUS	Hourlier H.; Fricault G.; Fennema P.	2025	Blood management protocol for baseline anemic patients undergoing hip arthroplasty	Archives of Orthopaedic and Trauma Surgery	Introduction: Patients undergoing total hip arthroplasty (THA) with preoperative anemia are at higher risk for transfusion. Blood-conserving interventions can reduce perioperative transfusions. This retrospective study evaluates the efficacy and safety of a patient blood management (PBM) protocol in elective primary THA patients with preoperative anemia. Materials and methods: We analyzed data fr…		Article	10.1007/s00402-025-05764-5
	Epistemonikos	Hourlier H	2008	A novel blood-saving plan for less-invasive primary total hip replacement.	Orthopedics	We conducted a quality improvement program to examine the effect of a blood-saving plan during primary total hip replacement (THR) performed using a nonvascular less invasive approach (LI-THR) and compared the results with historical control subjects. Erythropoietin and tranexamic acid (TA) were administered for selected patients. Analysis of 221 (study group) and 186 (historic group) LI-THRs sho…
	Epistemonikos	Hourlier H	2014	Single tranexamic acid dose to reduce perioperative morbidity in primary total hip replacement: a randomised clinical trial.	Hip international : the journal of clinical and experimental research on hip pathology and therapy	INTRODUCTION: Although prophylactic tranexamic acid (TXA) is a safe, low-cost option to reduce bleeding in patients undergoing total hip replacement (THR), its optimal dose and duration is unknown. We compared the safety and effectiveness of TXA given as either a single injection or continuous infusion in THR patients, hypothesising that a second TXA dose would not offer any clinical advantages o…			10.5301/hipint.5000090
	PUBMED	Hong GJ||Wilson LA||Liu J||Memtsoudis SG	2021 Mar	Tranexamic Acid Administration is Associated With a Decreased Odds of Prosthetic Joint Infection Following Primary Total Hip and Primary Total Knee Arthroplasty: A National Database Analysis.	J Arthroplasty	BACKGROUND: Tranexamic acid (TXA) for the reduction of blood loss in orthopedic surgery is coming into greater adoption. Because TXA administration lowers the incidence of blood transfusion and of hematoma formation, risk factors for infection, we asked whether TXA use might be associated with a lower incidence of periprosthetic joint infection (PJI) following orthopedic surgery. METHODS: We quer…	eng	Journal Article
	Epistemonikos	Ho KM	2003	Use of intravenous tranexamic acid to reduce allogeneic blood transfusion in total hip and knee arthroplasty: a meta-analysis.	Anaesthesia and intensive care	Total hip or knee arthroplasty is associated with significant blood loss. Techniques such as the use of antifibrinolytics or desmopressin, or normovolaemic haemodilution have been used to reduce the need for allogeneic blood transfusion. Tranexamic acid has been used to reduce blood loss and transfusion requirement for total hip and knee arthroplasty, with variable results. This meta-analysis aim…			10.1177/0310057X0303100507
	Epistemonikos	Henry Ford Health System	2013	Topical Tranexamic Acid and Acute Blood Loss in Total Hip Arthroplasty	clinicaltrials.gov	This study aims to assess postoperative blood loss and transfusion rates in total hip replacement after one-time administration of topical tranexamic acid.
	WoS	Heckmann, ND; Chung, BC; Kang, HP; Chang, MW; Wang, JC; Weber, AE; Omid, R; Evseenko, D	2023	Stability analysis of tranexamic acid in the presence of various antiseptic solutions	JOURNAL OF ORTHOPAEDIC RESEARCH	Tranexamic acid (TXA) effectively reduces blood loss and transfusion risk during total joint arthroplasty. Additionally, intraoperative irrigation with various antiseptic solutions is often utilized for the management and prevention of surgical site infection. However, interactions between various antiseptic solutions and TXA have not been investigated. The purpose of this in vitro study is to ev…			10.1002/jor.25405
	SCOPUS	Heckmann N.D.; Haque T.F.; Piple A.S.; Mayfield C.K.; Bouz G.J.; Mayer L.W.; Oakes D.A.; Lieberman J.R.; Christ A.B.	2023	Tranexamic Acid and Prothrombotic Complications Following Total Hip and Total Knee Arthroplasty: A Population-Wide Safety Analysis Accounting for Surgeon Selection Bias	Journal of Arthroplasty	Background: Tranexamic acid (TXA) utilization during total joint arthroplasty (TJA) has become ubiquitous. However, concerns remain regarding the risk of thrombotic complications. The goal of this study was to examine the risk of prothrombotic complications in patients who received TXA during total knee (TKA) and total hip arthroplasty (THA). Methods: The Premier Healthcare Database was queried f…		Article	10.1016/j.arth.2022.08.026
	SCOPUS	Hatz D.; Anoushiravani A.A.; Chambers M.C.; El-Othmani M.M.; Saleh K.J.	2016	Approach to Decrease Infection Following Total Joint Arthroplasty	Orthopedic Clinics of North America	Surgical site infection in total joint arthroplasty is a challenging complication that warrants discussion with regard to prevention and management. Limiting postoperative infection rate is a paramount quest in the orthopedic community. Several preoperative risk factors have been identified in orthopedic literature with regards to likelihood of developing postoperative infection. This article eva…		Review	10.1016/j.ocl.2016.05.007
	Epistemonikos	Han G	2024	A randomized controlled trial comparing carbazochrome sodium sulfonate and tranexamic acid in reducing blood loss and inflammatory response after simultaneous bilateral total hip arthroplasty	Journal of orthopaedic surgery (Hong Kong)	Purpose: A drug known as carbazochrome sodium sulfonate (CSS) can reduce blood loss. But, it is not known how it can prevent the development of hemostatic and inflammatory conditions in patients who undergo bilateral simultaneous total hip arthroplasty (SBTHA). This study will analyze the safety and effectiveness of combining this drug with SBTHA. Methods: The study was conducted on 100 patients …			10.1177/10225536241293544
	Epistemonikos	Haase DR	2021	Tranexamic Acid in Patients With Cancer Undergoing Endoprosthetic Reconstruction: A Cost Analysis.	The Journal of the American Academy of Orthopaedic Surgeons	INTRODUCTION: Tranexamic acid (TXA) decreases blood loss, perioperative transfusion rates, and cost in total hip and total knee arthroplasty. In a previous study, topical TXA decreased both perioperative blood loss and transfusions in patients undergoing resection of aggressive bone tumors and endoprosthetic reconstruction. The purpose of this study was to explore the cost effectiveness of TXA in…			10.5435/JAAOS-D-20-00971
	PUBMED	Gwam CU||Mistry JB||Etcheson JI||George NE||Connors G||Thomas M||Adamu H||Patel NG||Delanois RE	2018 Jul	Decline in allogeneic blood transfusion usage in total hip arthroplasty patients: National Inpatient Sample 2009 to 2013.	Hip Int	INTRODUCTION: Although total hip arthroplasty (THA) is an effective treatment for end-stage arthritis, it is also associated with substantial blood loss that may require allogeneic blood transfusion. However, these transfusions may increase the risk of certain complications. The purpose of our study is to evaluate: (i) the incidence/trends of allogeneic blood transfusion; (ii) the associated risk…	eng	Journal Article
	SCOPUS	Gulabi D.; Yuce Y.; Erkal K.H.; Saglam N.; Camur S.	2019	The combined administration of systemic and topical tranexamic acid for total hip arthroplasty: Is it better than systemic?	Acta Orthopaedica et Traumatologica Turcica	Obective: The aim of this study was to evaluate the effect of combined intravenous and topical use of tranexamic acid (TXA) on total blood loss and transfusion rate in total hip arthroplasty. Methods: This prospective randomized study included 57 patients who had undergone total hip arthroplasty between September 2016 and September 2017. The IV administration group (Group 1) consisted of 26 patie…		Article	10.1016/j.aott.2019.03.001
	SCOPUS	Gómez-Barrena E.; Warren T.; Walker I.; Jain N.; Kort N.; Loubignac F.; Newman S.; Perka C.; Spinarelli A.; Whitehouse M.R.; Zagra L.; De la Torre B.J.	2022	Prevention of Periprosthetic Joint Infection in Total Hip and Knee Replacement: One European Consensus	Journal of Clinical Medicine	Periprosthetic joint infection (PJI) is a devastating complication in total hip and knee replacement. Its prevention is key to decrease the incidence and avoid some consequences that seriously impact patients and health systems. In view of the variety of recommendations and guidelines, we decided to conduct an expert, peer-reviewed European consensus analysis about the pre-, intra-, and postopera…		Article	10.3390/jcm11020381
	Epistemonikos	Golden Jubilee National Hospital	2006	Prospective randomised trial comparing intraoperative topical Quixil and intravenous tranexamic acid in reduction of blood loss following primary hip and knee joint replacement surgery	EU Clinical Trials Register	INTERVENTION: Product Name: Quixil Product Code: Quixil Pharmaceutical Form: Sealant Other descriptive name: Human Clottable protein Concentration unit: mg/ml milligram(s)/millilitre Concentration type: range Concentration number: 40‐60 INN or Proposed INN: Tranexamic acid CAS Number: 1197‐18‐8 Concentration unit: mg/ml milligram(s)/millilitre Concentration type: range Concentration number: 85‐10…
	PUBMED	Goel R||Buckley P||Sterbis E||Parvizi J	2018 Nov	Patients With Infected Total Hip Arthroplasty Undergoing 2-Stage Exchange Arthroplasty Experience Massive Blood Loss.	J Arthroplasty	BACKGROUND: Two-stage exchange arthroplasty is the preferred treatment for chronic periprosthetic joint infection following total hip arthroplasty (THA). These patients are at high risk of substantial blood loss and perioperative blood transfusion. Our study aimed at determining risk factors for blood transfusion during a 2-stage exchange for infected THA. METHODS: Medical records of 297 patients…	eng	Journal Article
	WoS	Gibbs, VN; Champaneria, R; Sandercock, J; Welton, NJ; Geneen, LJ; Brunskill, SJ; Doreé, C; Kimber, C; Palmer, AJR; Estcourt, LJ	2024	Pharmacological interventions for the prevention of bleeding in people undergoing elective hip or knee surgery: a systematic review and network meta-analysis	COCHRANE DATABASE OF SYSTEMATIC REVIEWS	Background Hip and knee replacement surgery is a well-established means of improving quality of life, but is associated with a significant risk of bleeding. One-third of people are estimated to be anaemic before hip or knee replacement surgery; coupled with the blood lost during surgery, up to 90% of individuals are anaemic postoperatively. As a result, people undergoing orthopaedic surgery recei…			10.1002/14651858.CD013295.pub2
	SCOPUS	Gettleman B.S.; Liu K.C.; Richardson M.K.; Chen M.; Talehakimi A.; Heckmann N.D.; Menendez L.; Christ A.B.	2024	Intravenous tranexamic acid reduces complications following surgical treatment of pathologic fractures of the lower extremity	Journal of Surgical Oncology	Background and Objectives: This study aimed to evaluate the postoperative complications associated with administering intravenous (IV) tranexamic acid (TXA) in patients undergoing surgical fixation for neoplastic pathologic fractures of the lower extremities. Methods: Patients ≥18 years old who underwent surgical intervention for neoplastic pathologic lower extremity fractures from 2015 to 2021 w…		Article	10.1002/jso.27601
	Epistemonikos	Gao F.	2021	Efficacy and safety of tranexamic acid combined with rivaroxaban in primary total knee and hip arthroplasties: A meta-analysis	Chin. J. Tissue Eng. Res.	OBJECTIVE: Tranexamic acid can effectively reduce bleeding during total knee arthroplasty or total hip arthroplasty. However, it may increase the risk of venous thromboembolism. Rivaroxaban can effectively prevent the incidence of venous thromboembolism, but it is associated with bleeding complications. This meta-analysis aims to investigate the safety and efficacy of tranexamic acid combined wit…			10.3969/j.issn.2095-4344.3824
	SCOPUS	Fuchs M.; Pumberger M.; Hommel H.; Perka C.; von Roth P.; Thiele K.	2020	Bacterial colonization of irrigation fluid during aseptic revision knee arthroplasty	Journal of Clinical Medicine	Surgical risk factors for periprosthetic joint infection (PJI) after total knee arthroplasty (TKA) are the subjects of ongoing research. It is unclear if there are specific locations of the surgical area that might act as a pathogen source. Due to the fact that bacterial replication occurs preferably under humid conditions, it was our aim to investigate if irrigation fluid reservoirs on the surgi…		Article	10.3390/jcm9092746
	WoS	Fontalis, A; Berry, DJ; Shimmin, A; Slullitel, PA; Buttaro, MA; Li, C; Malchau, H; Haddad, FS	2021	Prevention of early complications following total hip replacement	SICOT-J	Total hip arthroplasty (THA) has been quoted as the operation of the century, owing to its efficacy and the substantial improvements evidenced with respect to functional patient outcomes and quality of life. However, early postoperative complications are often inevitable, hence it is imperative to take every step to prevent them and minimise morbidity and mortality. This manuscript focuses on the…			10.1051/sicotj/2021060
	Epistemonikos	Fernández-Cortiñas AB	2017	Effect of tranexamic acid administration on bleeding in primary total hip arthroplasty	Revista espanola de cirugia ortopedica y traumatologia	Objective. To study the efficacy of tranexamic acid to decrease perioperative bleeding in patients who have undergone a total hip arthroplasty operation and to evaluate drug safety. Material and methods. Observational, prospective, controlled and randomized study on the efficacy of tranexamic acid as a method to reduce bleeding in primary hip replacement surgery. We included 134 patients operated…			10.1016/j.recot.2017.03.009
	Epistemonikos	Fan D	2021	Tranexamic acid achieves less blood loss volume of in primary shoulder arthroplasty: a systematic review and meta-analysis of level I randomized controlled trials.	JSES reviews, reports, and techniques	BACKGROUND: Tranexamic acid (TXA) reduces blood loss in knee and hip arthroplasty, but the effectiveness in shoulder arthroplasty is unknown. This study aimed to evaluate current level I randomized controlled trials examining the efficacy of TXA in primary shoulder arthroplasty. METHODS: A protocol for the study was designed and registered with PROSPERO (CRD42021230398). The PubMed, Embase, and C…			10.1016/j.xrrt.2021.05.005
	PUBMED	Elmenawi KA||Mohamed FAE||Poilvache H||Prokop LJ||Abdel MP||Bedard NA	2024 Sep	Association Between Tranexamic Acid and Decreased Periprosthetic Joint Infection Risk in Patients Undergoing Total Hip and Knee Arthroplasty: A Systematic Review and Meta-Analysis of Over 2 Million Patients.	J Arthroplasty	BACKGROUND: The purpose of this study was to perform a systematic review and meta-analysis to evaluate the association between tranexamic acid (TXA) use during primary total hip arthroplasty (THA) and primary total knee arthroplasty (TKA), and the risk of developing periprosthetic joint infection (PJI) after these procedures. METHODS: A systematic review was carried out from inception to October …	eng	Journal Article||Meta-Analysis||Systematic Review
	Epistemonikos	Ekbäck G	2000	Tranexamic acid reduces blood loss in total hip replacement surgery.	Anesthesia and analgesia	Intraoperatively administered, tranexamic acid (TA) does not reduce bleeding in total hip replacement (THR). Therefore, its prophylactic use was attempted in the present study because this has been shown to be more effective in cardiac surgery. We investigated 40 patients undergoing THR in a prospective, randomized, double-blinded study. Twenty patients received TA given in two bolus doses of 10 …			10.1097/00000539-200011000-00014
	SCOPUS	Egerci O.F.; Yapar A.; Dogruoz F.; Selcuk H.; Kose O.	2024	Preventive strategies to reduce the rate of periprosthetic infections in total joint arthroplasty; a comprehensive review	Archives of Orthopaedic and Trauma Surgery	The increasing frequency of total hip (THA) and knee arthroplasties (TKA) is marred by the rise in periprosthetic joint infections (PJIs) and surgical site infections (SSIs), with PJIs incurring costs over $1.62 billion as of 2020 and individual case management averaging $90,000. SSIs additionally burden the U.S. healthcare economy with billions in expenses annually. PJI prevalence in primary THA…		Article	10.1007/s00402-024-05301-w
	PUBMED	Edelstein A||McDonald J||Lachance AD||Giro ME||Lee W	2024 Feb	The efficacy and safety of tranexamic acid utilization in total ankle arthroplasty: a systematic review and meta-analysis.	Arch Orthop Trauma Surg	INTRODUCTION: There is still a lack of information on the role of Tranexamic acid (TXA) in total ankle arthroplasty (TAA). The purpose of this study is to comprehensively review, consolidate, and analyze findings from existing research on the effectiveness and safety of TXA in TAA. MATERIALS AND METHODS: The comprehensive literature review was conducted according to the Preferred Reporting Items …	eng	Journal Article||Meta-Analysis||Review||Systematic Review
	WoS	Dua, M; Bhardwaj, V; Dahiya, M	2023	Is Combining Two Different Routes of TXA Administration an Effective Blood Conserving Strategy for Total Knee Arthroplasty	INDIAN JOURNAL OF ORTHOPAEDICS	Aim To evaluate the efficacy of combined use of pre-operative oral and post-operative intravenous (IV) tranexamic acid (TXA) as an effective blood conserving regimen in total knee arthroplasty (TKA) and compare its outcome with other modes of TXA administration. Patients and Methods A prospective observational study was conducted on 25 patients with osteoarthritis knee undergoing TKA. Patients we…			10.1007/s43465-023-00875-w
	WoS	Drain, NP; Gobao, VC; Bertolini, DM; Smith, C; Shah, NB; Rothenberger, SD; Dombrowski, ME; O'Malley, MJ; Klatt, BA; Hamlin, BR; Urish, KL	2020	Administration of Tranexamic Acid Improves Long-Term Outcomes in Total Knee Arthroplasty	JOURNAL OF ARTHROPLASTY	Background: Blood transfusion in total knee arthroplasty (TKS) is associated with increased morbidity, including periprosthetic joint infection Tranexamic acid (TXA) reduces blood transfusion rates, but there is limited evidence demonstrating improved outcomes in TKA resulting from TXA administration. The objectives of this study are determining whether TXA is associated with decreased rate of PJ…			10.1016/j.arth.2020.02.047
	Epistemonikos	Dr James Blackett	2010	Does Tranexamic Acid reduce transfusion rate in Total Hip Replacements?	ANZCTR	INTERVENTION: 1g Intravenous Tranexamic acid infused ove 10 minutes just prior to surgery. CONDITION: Avascular necrosis of the femoral head Osteoarthritis PRIMARY OUTCOME: Reduction in total units transfused over selected number of patients. From current average of 0.3units per patient to 0.15 units per patient. Data to be recorded from patient notes SECONDARY OUTCOME: Reduction in blood loss po…
	Epistemonikos	Dr Andrew Fraval	2016	Tranexamic acid use in Total Hip Replacement - beyond blood loss: a randomised clinical trial of efficacy of tranexamic acid in improving postoperative inpatient functional outcomes following anterior total hip replacement.	ANZCTR	INTERVENTION: Patients will be randomly assigned to the control or experiment arm of the study by the pharmacist who will have a random sequence to dictate arm allocation. Those in the intervention arm will receive one 15mg per Kg intraoperative bolus of tranexamic acid intravenously at the time of induction of anaesthesia. With a further 15mg / kg bolus at 8hrs and 16 hours post procedure. The p…
	Epistemonikos	Donovan R.L.	2021	Tranexamic acid use to decrease blood loss in primary shoulder and elbow replacement: A systematic review and meta-analysis	J. Orthop.	Purpose: Tranexamic acid (TXA) is an inexpensive antifibrinolytic agent that significantly reduces peri-operative blood loss and transfusion requirements after total hip and knee replacement. This meta-analysis demonstrates the effects of TXA on blood loss in total shoulder replacement (TSR) and total elbow replacement (TER). Methods: We systematically searched MEDLINE, EMBASE and CENTRAL from in…			10.1016/j.jor.2021.03.003
	SCOPUS	Ding Z.; Li J.; Xu B.; Cao J.; Li H.; Zhou Z.	2022	Preoperative High Sleep Quality Predicts Further Decrease in Length of Stay after Total Joint Arthroplasty under Enhanced Recovery Short-stay Program: Experience in 604 Patients from a Single Team	Orthopaedic Surgery	Objective: To investigate the safety, efficiency and cost of total joint arthroplasty (TJA) under the enhanced recovery after surgery (ERAS) program and identify predictors facilitating further decrease in length of stay (LOS). Methods: We retrospectively collected the information of patients who underwent primary unilateral TJA by a single surgical team between January 2017 and June 2019. A tota…		Article	10.1111/os.13382
	SCOPUS	Dearden P.M.; Bobak P.P.; Giannoudis P.V.	2014	Impaction bone grafting and cemented stem revision in periprosthetic hip fractures: A novel surgical technique	HIP International	With an ageing population, and increasing longevity of hip arthroplasty prostheses, the incidence of periprosthetic femoral fractures is rising. We present a simple and easily reproducible technique for reduction of any periprosthetic fracture that requires bone graft augmentation. This method facilitates impaction bone grafting to reconstitute lost bone stock and revision using a cemented implan…		Article	10.5301/hipint.5000094
	SCOPUS	Daud A.; Perlus R.; Anand A.; Safir O.A.; Gross A.E.; Kuzyk P.R.	2022	Mid-term outcomes of the Wagner Cone Prosthesis™ stem for developmental dysplasia of the hip: minimum two year follow-up	International Orthopaedics	Purpose: Treatment of symptomatic developmental dysplasia of the hip (DDH) requires a technically demanding total hip arthroplasty (THA) reconstruction. In patients with DDH, prostheses can be difficult to implant and often face the risk of fracture, mismatch, and loosening. The Wagner Cone Prosthesis™ is a tapered, conical stem which can improve treatment success in this population. We look at m…		Article	10.1007/s00264-022-05437-7
	SCOPUS	Curtin M.; Russell S.P.; Mirdad R.S.; Irwin S.C.; Rowan F.E.; Masterson E.L.; Condon F.	2024	Long-term outcomes of acetabular impaction grafting with cemented cups and trabecular metal for revision hip arthroplasty: a follow-up study	HIP International	Introduction: Revision hip arthroplasty in the presence of complex acetabular deficiencies is challenging. Cement, allograft, reconstruction rings and porous trabecular metal now provide versatile options for acetabular fixation and restoration of acetabular offset. We compare acetabular impaction bone grafting (AIBG) and trabecular metal (TM) cups at long-term follow-up. Methods: 53 patients who…		Article	10.1177/11207000241266939
	WoS	Costain, D; Elder, G; Fraser, B; Slagel, B; Kelly, A; Cheong, Y; Fera, L	2021	Topical tranexamic acid in hip fractures: a randomized, placebo-controlled double-blinded study	CANADIAN JOURNAL OF SURGERY	Background: Tranexamic acid (TXA) has been shown to reduce perioperative blood loss in elective orthopedic surgery. The safety of intravenous TXA in nonelective hip fracture surgery is uncertain. The purpose of this study was to evaluate the efficacy and safety of topical TXA in hip fracture surgery. Methods: Adult patients presenting to a community hospital with a hip fracture requiring surgery …			10.1503/cjs.014220
	WoS	Coelho, M; Bastos, C; Figueiredo, J	2022	Total Knee Arthroplasty: Superiority of Intra-Articular Tranexamic Acid Over Intravenous and Cell Salvage as Blood Sparing Strategy - A Retrospective Study	JOURNAL OF BLOOD MEDICINE	Purpose: Total knee arthroplasty is associated with considerable perioperative hemorrhage. The decrease in hemoglobin concentra-tion and the need for allogenic blood transfusion are related to increased morbidity and mortality. Strategies for minimizing perioperative bleeding are used, such as tranexamic acid and cell salvage. The study aimed to compare intravenous, intra-articular tranexamic aci…			10.2147/JBM.S348862
	PUBMED	Clave A||Gerard R||Lacroix J||Baynat C||Danguy des Deserts M||Gatineau F||Mottier D	2019 Feb	A randomized, double-blind, placebo-controlled trial on the efficacy of tranexamic acid combined with rivaroxaban thromboprophylaxis in reducing blood loss after primary cementless total hip arthroplasty.	Bone Joint J	AIMS: Cementless primary total hip arthroplasty (THA) is associated with risks of bleeding and thromboembolism. Anticoagulants are effective as venous thromboprophylaxis, but with an increased risk of bleeding. Tranexamic acid (TXA) is an efficient antifibrinolytic agent, but the mode and timing of its administration remain controversial. This study aimed to determine whether two intravenous (IV)…	eng	Comparative Study||Journal Article||Multicenter Study||Randomized Controlled Trial
	Epistemonikos	Clavé A	2012	Efficacy of tranexamic acid on blood loss after primary cementless total hip replacement with rivaroxaban thromboprophylaxis: A case-control study in 70 patients.	Orthopaedics & traumatology, surgery & research : OTSR	INTRODUCTION: Perioperative blood loss is a frequent cause of complications in total hip replacement (THR). The present prospective study assessed the efficacy of tranexamic acid (Exacyl(®)) in reducing blood loss in primary THR associated to rivaroxaban (Xarelto(®)) thromboprophylaxis. HYPOTHESIS: Tranexamic acid associated to rivaroxaban reduces blood loss. MATERIAL AND METHOD: A prospective ca…			10.1016/j.otsr.2011.12.005
	Epistemonikos	Claeys MA	2007	Reduction of blood loss with tranexamic acid in primary total hip replacement surgery.	Acta chirurgica Belgica	BACKGROUND: In this prospective, placebo-controlled, double-blind, randomized clinical trial, we investigated the effect of a single preoperative bolus dose of tranexamic acid (15 mg/kg) on perioperative blood losses and packed cell transfusion requirements in patients scheduled for primary unilateral total hip replacement surgery for degenerative osteoarthrosis. PATIENTS AND METHODS: 40 patients…			10.1080/00015458.2007.11680081
	WoS	Çimen, O; Azboy, N; Çatal, B; Azboy, I	2020	Assessment of periprosthetic joint infection prevention methods amongst Turkish orthopedic surgeons in total joint replacement: A survey	JOINT DISEASES AND RELATED SURGERY	Objectives: This study aims to assess the methods employed by Turkish orthopedic surgeons to prevent periprosthetic joint infection (PJI) in total joint arthroplasty (TJA). Patients and methods: The data obtained for this study, conducted between January 2019 and February 2019, were gathered by sending out an online survey to Turkish Society of Orthopedics and Traumatology members (n=2,267). A to…			10.5606/ehc.2020.71425
	SCOPUS	Cichos K.H.; Mabry S.E.; Spitler C.A.; McGwin G., Jr.; Quade J.H.; Ghanem E.S.	2021	Comparison between the Direct Anterior and Posterior Approaches for Total Hip Arthroplasty Performed for Femoral Neck Fracture	Journal of Orthopaedic Trauma	Objectives: To compare 90-day and 1-year outcomes, including mortality, of femoral neck fracture patients undergoing total hip arthroplasty (THA) by direct anterior approach (DAA) versus posterior approach (PA). Design: Retrospective cohort. Setting: Level I Trauma Center. Patients: One hundred forty-three consecutive intracapsular femoral neck fractures treated with THA from 2010 to 2018. The mi…		Article	10.1097/BOT.0000000000001883
	SCOPUS	Cichos K.H.; Jordan E.; Niknam K.; Chen A.F.; Hansen E.N.; McGwin G.; Ghanem E.S.	2023	Child-Pugh Class B or C Liver Disease Increases the Risk of Early Mortality in Patients With Hepatitis C Undergoing Elective Total Joint Arthroplasty Regardless of Treatment Status	Clinical Orthopaedics and Related Research	Patients with hepatitis C virus (HCV) undergoing primary elective total joint arthroplasty (TJA) are at increased risk of postoperative complications. Patients with chronic liver disease and cirrhosis, specifically Child-Pugh Class B and C, who are undergoing general surgery have high 2-year mortality risks, approaching 60% to 80%. However, the role of Child-Pugh and Model for End-Stage Liver Dis…		Article	10.1097/CORR.0000000000002631
	Epistemonikos	CHU de Saint-Etienne	2015	Evaluation of postoperative administration of tranexamic acid on reducing blood loss after hip prothesis surgery.	EU Clinical Trials Register	INTERVENTION: Trade Name: Exacyl Pharmaceutical Form: Injection INN or Proposed INN: Tranexamic Acid CAS Number: 701‐54‐2 Current Sponsor code: Exacyl Other descriptive name: TRANEXAMIC ACID Concentration unit: g gram(s) Concentration type: equal Concentration number: 0.5‐ Pharmaceutical form of the placebo: Solution for injection Route of administration of the placebo: Intravenous use CONDITION:…
	WoS	Chen, JY; Lo, NN; Tay, DKJ; Chin, PL; Chia, SL; Yeo, SJ	2015	Intra-articular administration of tranexamic acid in total hip arthroplasty	JOURNAL OF ORTHOPAEDIC SURGERY	Purpose. To evaluate the effectiveness of intra-articular tranexamic acid (TXA) in reducing blood loss and the need for blood transfusion during total hip arthroplasty (THA). Methods. Records of 19 men and 31 women aged 46 to 83 (mean, 62) years who underwent primary THA with intra-articular administration of TXA were reviewed. They were compared with a matched cohort of 17 men and 33 women aged …			10.1177/230949901502300221
	WoS	Chen, DS; Zhu, JW; Wang, TF; Zhu, B; Feng, CH	2020	Tranexamic Acid Is Beneficial to Patients Undergoing Open-Wedge High Tibial Osteotomy	BIOMED RESEARCH INTERNATIONAL	The purpose of this study was to investigate the efficacy of tranexamic acid (TXA) in patients undergoing open-wedge high tibial osteotomy (OWHTO). Patients from August 2018 to May 2020 were retrospectively studied. Clinical data were obtained including gender, age, height, weight, body mass index (BMI), smoking, alcohol consumption, hypertension, diabetes, history of aspirin, prepostoperative he…			10.1155/2020/2514207
	WoS	Chang, YJ; Lin, YH; Wang, PL; Lin, HC	2023	Efficacy of local infiltration of tranexamic acid in subcutaneous surgery: A protocol from a single medical center	MEDICINE	Background:The purpose of this study was to explore efficacy of locally injected tranexamic acid (TXA) at a concentration of 1 mg/mL for reduction perioperative bleeding and postoperative complications in subcutaneous tumor excisions. We present the protocol and also compare results between the group of use antithrombotic group and not used.Methods:This is a retrospective study. Fifty-three patie…			10.1097/MD.0000000000034900
	WoS	Chan, PK; Hwang, YY; Cheung, A; Yan, CH; Fu, H; Chan, T; Fung, WC; Cheung, MH; Chan, VWK; Chiu, KY	2020	Blood transfusions in total knee arthroplasty: a retrospective analysis of a multimodal patient blood management programme	HONG KONG MEDICAL JOURNAL	Purpose: Transfusion is associated with increased perioperative morbidity and mortality in patients undergoing total knee arthroplasty (TKA). Patient blood management (PBM) is an evidence-based approach to maintain blood mass via haemoglobin maintenance, haemostasis optimisation, and blood loss minimisation. The aim of the present study was to assess the effectiveness of a multimodal PBM approach…			10.12809/hkmj198289
	SCOPUS	Chalmers B.P.; Puri S.; Watkins A.; Cororaton A.D.; Miller A.O.; Carli A.V.; Alexiades M.M.	2023	No Difference in the Rate of Periprosthetic Joint Infection in Patients Undergoing the Posterolateral Compared to the Direct Anterior Approach	Journal of Arthroplasty	Background: There remains inconsistent data about the association of surgical approach and periprosthetic joint infection (PJI). We sought to evaluate the risk of reoperation for superficial infection and PJI after primary total hip arthroplasty (THA) in a multivariate model. Methods: We reviewed 16,500 primary THAs, collecting data on surgical approach and all reoperations within 1 year for supe…		Article	10.1016/j.arth.2023.03.003
	Epistemonikos	Castro-Menéndez M	2016	Efficacy of 2 grammes of intravenous transexamic acid in the reduction of post-surgical bleeding after total hip and knee replacement	Revista espanola de cirugia ortopedica y traumatologia	Background. There is currently sufficient clinical evidence to recommend tranexamic acid (TXA) for reducing post-operative blood loss in total knee and hip arthroplasty, however, its optimal dose and administration regimes are unknown. Objective. Analyse effectiveness and safety of TXA in total hip and knee arthroplasty using 2 grammes (g) intravenously in two different regimes. Material and meth…			10.1016/j.recot.2016.05.001
	Epistemonikos	Carilion Clinic	2015	Tranexamic Acid Use in Acute Hip Fractures	clinicaltrials.gov	BACKGROUND: Tranexamic acid (TXA) has been used widely for the reduction of post operative blood loss for various orthopaedic procedures including but not limited to total hip arthroplasty and total knee arthroplasty. A recent multihospital meta-analysis conducted in 2013 showed that patients who received TXA showed a significant reduction in post-operative transfusion (20.1% to 7.7%). The proced…
	PUBMED	Cao A||Ghanem ES||Cichos KH||Lichstein P||Chen AF	2023 Jul	Comparison Between Orthopaedic Trauma Versus Arthroplasty Fellowship Training on Outcomes of Total Hip Arthroplasty for Femoral Neck Fracture.	J Arthroplasty	BACKGROUND: This study aimed to identify differences in patient characteristics, perioperative management methods, and outcomes for total hip arthroplasty (THA) for femoral neck fracture (FNF) when performed by orthopaedic surgeons who have arthroplasty versus orthopaedic trauma training. METHODS: This study was a multicenter retrospective review of 636 patients who underwent THA for FNF between …	eng	Journal Article||Multicenter Study
	Epistemonikos	Campos-Flores D	2025	[Efficacy of single-dose preoperative tranexamic acid to prevent blood loss in total hip and knee joint replacement].	Acta ortopedica mexicana	INTRODUCTION: transfusion-related complications are a major concern for surgeons performing total hip and knee arthroplasty (THA and TKA). Several strategies have been implemented to reduce transfusion rates, including the use of tranexamic acid (TXA), whose optimal dosage remains a matter of debate. OBJECTIVE: to evaluate the efficacy and safety of a single pre-surgical dose of TXA in reducing b…
	SCOPUS	Burns A.W.R.; Smith P.; Lynch J.	2024	Intra-articular Vancomycin Reduces Prosthetic Infection in Primary Hip and Knee Arthroplasty	Arthroplasty Today	Background: Intravenous antibiotic infusion has been the standard prophylaxis for total joint arthroplasty surgery. However, infection rates still occur at 1%-2% in many series. Single-dose intra-articular antibiotics (IAAs) present a safe and potentially more effective prophylactic regime in total joint arthroplasty. This study aimed to assess the outcomes of a single-dose IAA injection on PJI r…		Article	10.1016/j.artd.2024.101333
	SCOPUS	Bue M.; Jakobsen S.S.; Barckman J.; Tábori-Jensen S.	2022	Dislocation rate, revisions and other complications of primary cemented hemiarthroplasty for displaced femoral neck fractures: a single-center cohort study of 743 unselected hips with a mean 2.7-year follow-up	Archives of Orthopaedic and Trauma Surgery	Introduction: Evidence of whether to use hemiarthroplasty (HA) or total hip arthroplasty for displaced femoral neck fractures (FNF) is still widely debated, especially when taking ambulatory status, age, and patient cognitive status into account. The current study aims to report the rates of dislocations, revisions and other complications for primary cemented HA in patients with displaced FNF. Ma…		Article	10.1007/s00402-021-04252-w
	SCOPUS	Brown T.S.; Banerjee S.; Russell R.D.; Mont M.A.; Huo M.H.	2014	What's new in total hip arthroplasty	Journal of Bone and Joint Surgery - American Volume	[No abstract available]		Review	10.2106/JBJS.N.00629
	SCOPUS	Bourget-Murray J.; Biniam B.; Bhullar R.S.; Kim P.; Gofton W.; Beaulé P.E.; Grammatopoulos G.	2024	Early- to mid-term outcome of a short, cementless, titanium, flat, tapered stem for primary total hip arthroplasty: an independent series	HIP International	Introduction: This study aims to: (1) describe perioperative complications amongst patients who underwent primary total hip arthroplasty (THA) using a short cementless, titanium, flat, tapered stem; (2) estimate this stem’s early- to mid-term survival; (3) identify factors associated with revision arthroplasty; and (4) describe femoral remodelling at minimum 6 years postoperatively. Methods: A re…		Article	10.1177/11207000231216421
	WoS	Borsinger, TM; Chandi, SK; Puri, S; Debbi, EM; Gausden, EB; Chalmers, BP	2024	The Efficacy and Safety of Tranexamic Acid in Total Hip and Knee Arthroplasty: A Literature Review	HSS JOURNAL	Historically, total hip arthroplasty (THA) and total knee arthroplasty (TKA) have been associated with significant perioperative blood loss and a relatively high rate of allogeneic blood transfusions. However, in recent years, tranexamic acid (TXA), a competitive inhibitor of tissue plasminogen activator, inhibiting fibrinolysis of existing thrombi, has substantially decreased the need for blood …			10.1177/15563316231208716
	Epistemonikos	Belfast Health and Social Care Trust	2016	Investigating the Effect of Intravenous and Oral Tranexamic Acid on Blood Loss After Primary Hip and Knee Arthroplasty	clinicaltrials.gov	Although numerous studies have demonstrated efficacy in using tranexamic acid (TXA) in primary hip and knee arthroplasty, it has not yet become a recognised standard of care in the United Kingdom (UK). In part, this is because trials to date have excluded many of the patients who could most benefit from a reduced peri‐operative blood loss. This trial aims to maximize the potential of TXA by conti…
	Epistemonikos	Belfast Health and Social Care Trust	2016	Single centre randomised controlled trial to assess the effect of the addition of twenty-four hours of oral tranexamic acid post-operatively to a single intra-operative intravenous dose of tranexamic acid on calculated blood loss following primary hip and knee arthroplasty.	EU Clinical Trials Register	INTERVENTION: Product Name: Tranexamic acid Pharmaceutical Form: Tablet INN or Proposed INN: Tranexamic Acid Concentration unit: mg milligram(s) Concentration type: equal Concentration number: 500‐ Product Name: Tranexamic Acid Pharmaceutical Form: Solution for injection INN or Proposed INN: Tranexamic Acid Concentration unit: mg/ml milligram(s)/millilitre Concentration type: equal Concentration …
	WoS	Bedair, H; Yang, J; Dwyer, MK; McCarthy, JC	2015	Preoperative Erythropoietin Alpha Reduces Postoperative Transfusions in THA and TKA but May Not Be Cost-effective	CLINICAL ORTHOPAEDICS AND RELATED RESEARCH	Preoperative erythropoietin alpha (EPO) has been shown to be effective at reducing postoperative blood transfusions in total hip arthroplasty (THA) and total knee arthroplasty (TKA); however, treatment with EPO is associated with additional costs, and it is not known whether these costs can be justified when weighed against the transfusion reductions achieved in patients who receive the drug. The…			10.1007/s11999-014-3819-z
	SCOPUS	Baxter S.N.; Kelmer G.C.; Brennan J.C.; Johnson A.H.; Turcotte J.J.; King P.J.	2023	Acetabular Total Hip Arthroplasty Revision: A Summary of Operative Factors, Outcomes, and Comparison of Approaches	Journal of Arthroplasty	Background: Revision total hip arthroplasty (THA) presents a greater risk to patients than primary THA, and surgical approach may impact outcomes. This study aimed to summarize acetabular revisions at our institution and to compare outcomes between direct anterior and posterior revision THA. Methods: A series of 379 acetabular revision THAs performed from January 2010 through August 2022 was retr…		Article	10.1016/j.arth.2023.01.056
	Epistemonikos	Basque Health Service	2011	Tranexamic Acid Versus Placebo for the Reduction of Blood Loss in Total Hip Replacement Surgery	clinicaltrials.gov	The bleeding caused by hip replacement surgery (CRT) is an important source of demand for blood in the hospital. Tranexamic acid (TXA) is a drug that has proved useful in reducing bleeding associated with other surgeries and CRT results have been positive, but the variety of dosages difficult to evaluate the results To determine the efficacy and safety of TXA in reducing bleeding caused by surger…
	Epistemonikos	Barrachina B	2016	Tranexamic Acid Compared with Placebo for Reducing Total Blood Loss in Hip Replacement Surgery: A Randomized Clinical Trial.	Anesthesia and analgesia	BACKGROUND: Tranexamic acid (TXA) reduces bleeding in patients undergoing hip replacement surgery, but optimal doses and timing have yet to be established. Our primary objective in this study was to assess total blood loss 48 hours after surgery with different regimens. METHODS: This was a multicenter, parallel-group, randomized, placebo-controlled clinical trial that included all ASA physical st…			10.1213/ANE.0000000000001159
	SCOPUS	Bailey A.; Eisen I.; Palmer A.; Gagné S.; Touchie D.; Tinmouth A.; Perelman I.; Beaulé P.E.; Fergusson D.A.; Grammatopoulos G.	2021	Preoperative Anemia in Primary Arthroplasty Patients—Prevalence, Influence on Outcome, and the Effect of Treatment	Journal of Arthroplasty	Background: This study aims to: 1) Determine the prevalence of preoperative anemia in arthroplasty; 2) Assess whether preoperative anemia is associated with inferior outcomes; and 3) Ascertain whether optimization in a dedicated blood management program (BMP) is associated with improved outcomes. Methods: All primary arthroplasties performed at an academic, tertiary-care, arthroplasty center betw…		Article	10.1016/j.arth.2021.01.018
	Epistemonikos	Bagsby DT	2014	Effect of intra-articular injection of tranexamic acid on postoperative hemoglobin in total hip arthroplasty.	Orthopedics	Postoperative anemia is a significant risk factor in total hip arthroplasty, leading to increased length of hospital stay and delayed mobility and rehabilitation, and is poorly tolerated by patients with peripheral vascular and cardiovascular disease. Intravenous tranexamic acid, an antifibrinolytic drug, has been shown to reduce postoperative anemia in total joint replacement. Intra-articular ad…			10.3928/01477447-20140528-56
	SCOPUS	Ayekoloye C.I.; Qa'oud M.A.; Radi M.; Leon S.A.; Kuzyk P.; Safir O.; Gross A.E.	2021	Review of complications, functional outcome, and long-term survival following conversion of hip fusion to total hip arthroplasty	Bone and Joint Journal	Aims Improvements in functional results and long-term survival are variable following conversion of hip fusion to total hip arthroplasty (THA) and complications are high. The aim of the study was to analyze the clinical and functional results in patients who underwent conversion of hip fusion to THA using a consistent technique and uncemented implants. Methods A total of 39 hip fusion conversions…		Review	10.1302/0301-620X.103B7.BJJ-2020-2382.R1
	WoS	Ausen, K; Fossmark, R; Spigset, O; Pleym, H	2015	Randomized clinical trial of topical tranexamic acid after reduction mammoplasty	BRITISH JOURNAL OF SURGERY	BackgroundThe antifibrinolytic drug tranexamic acid is currently being rediscovered for both trauma and major surgery. Intravenous administration reduces the need for blood transfusion and blood loss by about one-third, but routine administration in surgery is not yet advocated owing to concerns regarding thromboembolic events. The aim of this study was to investigate whether topical application …			10.1002/bjs.9878
	SCOPUS	Arshi A.; Rozell J.C.; Aggarwal V.K.; Schwarzkopf R.	2024	NYU Clinical Practice Guidelines for VTE Prophylaxis Hip and Knee Arthroplasty	Bulletin of the Hospital for Joint Diseases	[No abstract available]		Article
	Epistemonikos	Alshryda, Sattar	2006	A randomised controlled trial of the use of topical application of tranexamic acid in primary cemented total hip replacement	ISRCTN registry	INTERVENTION: Randomised controlled trial CONDITION: Musculoskeletal Diseases: total hip replacement ; Musculoskeletal Diseases ; Total hip replacement PRIMARY OUTCOME: Reduction in blood loss SECONDARY OUTCOME: Not provided at time of registration INCLUSION CRITERIA: Patients having unilateral primary cemented total hip replacement			10.1186/ISRCTN58762744
	Epistemonikos	Alshryda, Sattar	2012	Topical TRANeXamic acid in total Knee replacement	ISRCTN registry	INTERVENTION: The operation will be performed in the standard manner. Normally, there is no chemical intervention to reduce blood loss. In our study, at the end of the operation and before closing the wound, the study drug, Tranexamic acid (1 gram) or Placebo is squirted in the wound. The wound is closed and dressed in the normal way then tourniquet is released. Drains are released after one hour…			10.1186/ISRCTN68578366
	Epistemonikos	Alshryda S	2014	A systematic review and meta-analysis of the topical administration of tranexamic acid in total hip and knee replacement.	The bone & joint journal	Intravenous tranexamic acid (TXA) has been shown to be effective in reducing blood loss and the need for transfusion after joint replacement. Recently, there has been interest in applying it topically before the closure of surgical wounds. This has the advantages of ease of application, maximum concentration at the site of bleeding, minimising its systemic absorption and, consequently, concerns a…			10.1302/0301-620X.96B8.33745
	Epistemonikos	Alshryda S	2013	Topical (intra-articular) tranexamic acid reduces blood loss and transfusion rates following total hip replacement: a randomized controlled trial (TRANX-H).	The Journal of bone and joint surgery. American volume	BACKGROUND: Approximately one-third of patients undergoing total hip replacement surgery require one to three units of blood postoperatively. Tranexamic acid is a synthetic antifibrinolytic agent that has been successfully used intravenously to control bleeding after total hip replacement. A topical application is easy to administer, provides a maximum concentration of tranexamic acid at the blee…			10.2106/JBJS.L.00908
	PUBMED	Aljuhani WS||Alanazi AM||Saeed AI||Alhadlaq KH||Alhoshan YS||Aljaafri ZA	2023 Sep 22	Patient-related risk factors of prosthetic joint infections following total hip and knee arthroplasty at King Abdulaziz Medical City, a 10-year retrospective study.	J Orthop Surg Res	BACKGROUND: Total joint arthroplasty (TJA) can be associated with the development of periprosthetic joint infection (PJI). It is necessary to determine the modifiable and non-modifiable risk factors of PJI to provide optimum healthcare to TJA candidates. METHODS: This single-center retrospective review investigated 1198 patients who underwent TJA from 2012 to 2022. The data analysis comprised two…	eng	Journal Article
	SCOPUS	Aliyev O.; Aghazada A.; Demirkıran C.B.; Uzer G.; Citak M.; Tuncay İ.; Yıldız F.	2022	Could intermittent change of conventional dressing affect risk of periprosthetic joint infection after primary total joint arthroplasty?	Archives of Orthopaedic and Trauma Surgery	Purpose: Periprosthetic joint infection (PJI) is one of the most dreaded and challenging complications after total joint arthroplasty (TJA). The aim of this study was to evaluate the effect of keeping the dressing without change on the occurrence of PJI in patients undergoing TJA. Methods: 4877 Patients with a minimum follow-up of 90 days were included to investigate the effect of dressing on the…		Article	10.1007/s00402-021-04061-1
	WoS	Ali, M; Hassan, A; Shah, ST; Rashid, A; Naguib, A	2022	The Effect of Tranexamic Acid on the Outcome of Total Ankle Replacement	CUREUS JOURNAL OF MEDICAL SCIENCE	Background: Infection rates after total ankle replacement (TAR) are known to be greater than those after hip or knee arthroplasty. Swelling after TAR can make wound healing more difficult, which can lead to infection. Tranexamic acid (TXA) has been shown to minimize blood loss after surgery, improving healing outcomes. We aim to assess the effect of TXA on blood loss and wound complications in TA…			10.7759/cureus.26706
	SCOPUS	Albana M.F.; Yayac M.F.; Sun K.; Post Z.D.; Ponzio D.Y.; Ong A.C.	2024	Early Discharge for Revision Total Knee and Hip Arthroplasty: Predictors of Success	Journal of Arthroplasty	Background: The rate of revision total joint arthroplasties is expected to increase drastically in the near future. Given the recent pandemic, there has been a general push toward early discharge. This study aimed to assess for predictors of early postoperative discharge after revision total knee arthroplasty (rTKA) and revision total hip arthroplasty (rTHA). Methods: There were 77 rTKA and 129 r…		Article	10.1016/j.arth.2023.11.008
	WoS	Alasaad, H; Ibrahim, J	2024	Evaluation of efficacy and safety of perioperative tranexamic acid during Primary Total Knee Arthroplasty: A randomized, Clinical trial	ORTHOPEDIC REVIEWS	Background Primary total knee arthroplasty (TKA) is the gold standard treatment for degenerative joint disease, but it carries a significant risk of blood loss that may require transfusion. Various techniques are implemented to reduce the possibility of the need for allogeneic blood transfusion (ABT). To this end, this study aims to assess the effectiveness of tranexamic acid (TXA) in decreasing …			10.52965/001c.118441
	PUBMED	Akcaalan S||Akcan G||Tufan AC||Caglar C||Akcaalan Y||Akkaya M||Dogan M	2024 Feb	Is tranexamic acid safe for the hip joint?	Naunyn Schmiedebergs Arch Pharmacol	To show the effects of tranexamic acid, which is a drug frequently used to control bleeding, on the hip joint and sciatic nerve in animal experiments. There were 15 rats in each of the 3 groups, with a total of 45 rats. Topical saline injections were applied to the first group, topical TXA injections to the second group, and intravenous (IV) TXA injections to the third group. In the samples taken…	eng	Journal Article
	PUBMED	Abdelaziz H||Chaabene A||Schulmeyer J||Gehrke T||Haasper C||Hawi N||Citak M	2021	Intravenous tranexamic acid is associated with safe reduced blood loss and transfusion rate in one-stage exchange for infected hip arthroplasty.	Jt Dis Relat Surg	OBJECTIVES: This study aims to investigate if the use of intravenous (IV) tranexamic acid (TXA) during one-stage exchange for periprosthetic joint infection (PJI) of the hip that necessitates an extensive debridement is associated with decreased blood loss, if the rate of blood transfusion that may lead to side effects can be lowered with IV TXA, and if there is any difference regarding the occur…	eng	Journal Article
	PUBMED	Abdel MP||Berry DJ	2019 Jul	Current Practice Trends in Primary Hip and Knee Arthroplasties Among Members of the American Association of Hip and Knee Surgeons: A Long-Term Update.	J Arthroplasty	At the 2018 Annual Meeting of the American Association of Hip and Knee Surgeons, an audience response poll was conducted to determine current practice patterns among its members. The poll pertained to primary total hip arthroplasties and primary total knee arthroplasties, and results were compared to the findings from similar polls completed at previous annual meetings of the American Association…	eng	Journal Article
	Cochrane		2024	Clinical study of topical application of spearhead viper haemagglutinin to reduce perioperative blood loss in total hip arthroplasty: a prospective randomised controlled trial	trialsearch.who.int
	Epistemonikos		2023	Effect of oxidized regenerated cellulose on perioperative blood loss in total hip arthroplasty: a prospective randomized controlled study	Chinese Clinical Trial Register	INTERVENTION: Control:none;TXA group:Intraoperative topical tranexamic acid;Oxidized regenerated cellulose group:Intraoperative oxidized regenerated cellulose; CONDITION: hip osteoarthritis PRIMARY OUTCOME: perioperative blood loss; SECONDARY OUTCOME: Hemoglobin, hematocrit, and albumin;Harris scale;visual analogue scale;Hip swelling and swelling rate;Inflammation markers (C‐reactive protein, int…
	Cochrane		2017	Reducing Blood Loss Using Tisseel in TKA	clinicaltrials.gov
	Cochrane		2016	Topical Tranexamic Acid and Floseal® in Total Knee Arthroplasty	clinicaltrials.gov

## Sheet: Title screening
Reasons for exclusion	Excluded	Source	Author(s)	Date of Publication	Title	Journal Title Abbreviation	Abstract	Publication Type	DOI
Survey	1	WoS	Çimen, O; Azboy, N; Çatal, B; Azboy, I	2020	Assessment of periprosthetic joint infection prevention methods amongst Turkish orthopedic surgeons in total joint replacement: A survey	JOINT DISEASES AND RELATED SURGERY	Objectives: This study aims to assess the methods employed by Turkish orthopedic surgeons to prevent periprosthetic joint infection (PJI) in total joint arthroplasty (TJA). Patients and methods: The data obtained for this study, conducted between January 2019 and February 2019, were gathered by sending out an online survey to Turkish Society of Orthopedics and Traumatology members (n=2,267). A to…		10.5606/ehc.2020.71425
Survey	1	PUBMED	Indelli PF||Iannotti F||Ferretti A||Valtanen R||Prati P||Perez Prieto D||Kort NP||Violante B||Tandogan NR||Schiavone Panni A||Pipino G||Hirschmann MT	2022 Dec	"Recommendations for periprosthetic joint infections (PJI) prevention: the European Knee Associates (EKA)-International Committee American Association of Hip and Knee Surgeons (AAHKS)-Arthroplasty Society in Asia (ASIA) survey of members".	Knee Surg Sports Traumatol Arthrosc	PURPOSE: Periprosthetic joint infections (PJIs) represent a devastating consequence of total joint arthroplasty. The European Knee Associates (EKA), the American Association of Hip and Knee Surgeons (AAHKS) International Committee, and the Arthroplasty Society in Asia (ASIA) board members were interested in quantifying differences in arthroplasty surgeons' use of various PJI prevention measures t…	Journal Article
SR + MA	1	PUBMED	Imanishi K||Kobayashi N||Kamono E||Yukizawa Y||Takagawa S||Choe H||Kumagai K||Inaba Y	2023 Nov	Tranexamic acid administration for the prevention of periprosthetic joint infection and surgical site infection: a systematic review and meta-analysis.	Arch Orthop Trauma Surg	INTRODUCTION: Tranexamic acid (TXA) has been widely utilized to reduce blood loss and allogeneic transfusions in patients who undergo lower limb arthroplasty. In recent years, there have been several articles reporting the incidence of periprosthetic joint infection (PJI) as a primary outcome of TXA administration, but no meta-analysis has been conducted to date. The present systematic review and…	Journal Article||Meta-Analysis||Systematic Review
SR + MA	1	PUBMED	Sun X||Dong Q||Zhang YG	2016 Aug	Intravenous versus topical tranexamic acid in primary total hip replacement: A systemic review and meta-analysis.	Int J Surg	OBJECTIVE: Total hip arthroplasty (THA) is associated with substantial blood loss. Tranexamic acid (TXA) could reduce perioperative blood loss. The optimal administration routine of TXA remains controversial. The objective of the present systemic review and meta-analysis was to compare the effectiveness and safety of various application methods of tranexamic acid in primary THA. METHODS: Potentia…	Comparative Study||Journal Article||Meta-Analysis||Review||Systematic Review
SR + MA	1	Epistemonikos	Alshryda S	2014	A systematic review and meta-analysis of the topical administration of tranexamic acid in total hip and knee replacement.	The bone & joint journal	Intravenous tranexamic acid (TXA) has been shown to be effective in reducing blood loss and the need for transfusion after joint replacement. Recently, there has been interest in applying it topically before the closure of surgical wounds. This has the advantages of ease of application, maximum concentration at the site of bleeding, minimising its systemic absorption and, consequently, concerns a…		10.1302/0301-620X.96B8.33745
SR + MA	1	Epistemonikos	Donovan R.L.	2021	Tranexamic acid use to decrease blood loss in primary shoulder and elbow replacement: A systematic review and meta-analysis	J. Orthop.	Purpose: Tranexamic acid (TXA) is an inexpensive antifibrinolytic agent that significantly reduces peri-operative blood loss and transfusion requirements after total hip and knee replacement. This meta-analysis demonstrates the effects of TXA on blood loss in total shoulder replacement (TSR) and total elbow replacement (TER). Methods: We systematically searched MEDLINE, EMBASE and CENTRAL from in…		10.1016/j.jor.2021.03.003
SR + MA	1	PUBMED	Edelstein A||McDonald J||Lachance AD||Giro ME||Lee W	2024 Feb	The efficacy and safety of tranexamic acid utilization in total ankle arthroplasty: a systematic review and meta-analysis.	Arch Orthop Trauma Surg	INTRODUCTION: There is still a lack of information on the role of Tranexamic acid (TXA) in total ankle arthroplasty (TAA). The purpose of this study is to comprehensively review, consolidate, and analyze findings from existing research on the effectiveness and safety of TXA in TAA. MATERIALS AND METHODS: The comprehensive literature review was conducted according to the Preferred Reporting Items …	Journal Article||Meta-Analysis||Review||Systematic Review
SR + MA	1	PUBMED	Elmenawi KA||Mohamed FAE||Poilvache H||Prokop LJ||Abdel MP||Bedard NA	2024 Sep	Association Between Tranexamic Acid and Decreased Periprosthetic Joint Infection Risk in Patients Undergoing Total Hip and Knee Arthroplasty: A Systematic Review and Meta-Analysis of Over 2 Million Patients.	J Arthroplasty	BACKGROUND: The purpose of this study was to perform a systematic review and meta-analysis to evaluate the association between tranexamic acid (TXA) use during primary total hip arthroplasty (THA) and primary total knee arthroplasty (TKA), and the risk of developing periprosthetic joint infection (PJI) after these procedures. METHODS: A systematic review was carried out from inception to October …	Journal Article||Meta-Analysis||Systematic Review
SR + MA	1	Epistemonikos	Fan D	2021	Tranexamic acid achieves less blood loss volume of in primary shoulder arthroplasty: a systematic review and meta-analysis of level I randomized controlled trials.	JSES reviews, reports, and techniques	BACKGROUND: Tranexamic acid (TXA) reduces blood loss in knee and hip arthroplasty, but the effectiveness in shoulder arthroplasty is unknown. This study aimed to evaluate current level I randomized controlled trials examining the efficacy of TXA in primary shoulder arthroplasty. METHODS: A protocol for the study was designed and registered with PROSPERO (CRD42021230398). The PubMed, Embase, and C…		10.1016/j.xrrt.2021.05.005
SR + MA	1	Epistemonikos	Gao F.	2021	Efficacy and safety of tranexamic acid combined with rivaroxaban in primary total knee and hip arthroplasties: A meta-analysis	Chin. J. Tissue Eng. Res.	OBJECTIVE: Tranexamic acid can effectively reduce bleeding during total knee arthroplasty or total hip arthroplasty. However, it may increase the risk of venous thromboembolism. Rivaroxaban can effectively prevent the incidence of venous thromboembolism, but it is associated with bleeding complications. This meta-analysis aims to investigate the safety and efficacy of tranexamic acid combined wit…		10.3969/j.issn.2095-4344.3824
SR + MA	1	WoS	Gibbs, VN; Champaneria, R; Sandercock, J; Welton, NJ; Geneen, LJ; Brunskill, SJ; Doreé, C; Kimber, C; Palmer, AJR; Estcourt, LJ	2024	Pharmacological interventions for the prevention of bleeding in people undergoing elective hip or knee surgery: a systematic review and network meta-analysis	COCHRANE DATABASE OF SYSTEMATIC REVIEWS	Background Hip and knee replacement surgery is a well-established means of improving quality of life, but is associated with a significant risk of bleeding. One-third of people are estimated to be anaemic before hip or knee replacement surgery; coupled with the blood lost during surgery, up to 90% of individuals are anaemic postoperatively. As a result, people undergoing orthopaedic surgery recei…		10.1002/14651858.CD013295.pub2
SR + MA	1	Epistemonikos	Ho KM	2003	Use of intravenous tranexamic acid to reduce allogeneic blood transfusion in total hip and knee arthroplasty: a meta-analysis.	Anaesthesia and intensive care	Total hip or knee arthroplasty is associated with significant blood loss. Techniques such as the use of antifibrinolytics or desmopressin, or normovolaemic haemodilution have been used to reduce the need for allogeneic blood transfusion. Tranexamic acid has been used to reduce blood loss and transfusion requirement for total hip and knee arthroplasty, with variable results. This meta-analysis aim…		10.1177/0310057X0303100507
SR + MA	1	Epistemonikos	Kagoma YK	2009	Use of antifibrinolytic therapy to reduce transfusion in patients undergoing orthopedic surgery: A systematic review of randomized trials	Thrombosis research	Background: Minimizing bleeding and transfusion is desirable given its cost, complexity and potential for adverse events. Concerns have been heightened by recent data demonstrating that bleeding events may predict worse outcomes and by warnings about the safety of erythropoietic stimulating agents. Prior small studies suggest that antifibrinolytic agents may reduce bleeding and transfusion need i…		10.1016/j.thromres.2008.09.015
SR + MA	1	Epistemonikos	Liu H.-W.	2025	Impact of tranexamic acid use in total hip replacement patients: A systematic review and meta-analysis	J. Orthop.	PURPOSE: Tranexamic acid (TXA) dose in the context of primary complete hip replacements (THA) is still a hot debate about the best way to administer TXA. The need to select the most efficient and secure TXA dosing regimen, taking into account elements like perioperative bleeding, postoperative complications, and patient outcomes, has been emphasized by numerous studies. Improving clinical procedu…		10.1016/j.jor.2024.08.004
SR + MA	1	Epistemonikos	Pinzón-Florez CE	2015	Efficiency of tranexamic acid in perioperative blood loss in hip arthroplasty: a systematic literature review and meta-analysis	Revista espanola de anestesiologia y reanimacion	Introduction and objective: Tranexamic acid (TXA) is an antifibrinolytic drug used to reduce bleeding in mortality risk situations such as trauma. Our objective was to conduct a systematic literature review to evaluate the effectiveness and safety of TXA in reducing bleeding in hip arthroplasty. Material and methods: A systematic literature review and meta-analysis of primary studies similar to c…		10.1016/j.redar.2014.10.002
SR + MA	1	Epistemonikos	Reale D	2021	Complications of Tranexamic Acid in Orthopedic Lower Limb Surgery: A Meta-Analysis of Randomized Controlled Trials.	BioMed research international	OBJECTIVE: Tranexamic acid (TXA) is increasingly used in orthopedic surgery to reduce blood loss; however, there are concerns about the risk of venous thromboembolic (VTE) complications. The aim of this study was to evaluate TXA safety in patients undergoing lower limb orthopedic surgical procedures. DESIGN: A meta-analysis was performed on the PubMed, Web of Science, and Cochrane Library databas…		10.1155/2021/6961540
SR + MA	1	Epistemonikos	Sukeik M	2011	Systematic review and meta-analysis of the use of tranexamic acid in total hip replacement.	The Journal of bone and joint surgery. British volume	We report a systematic review and meta-analysis of published randomised controlled trials evaluating the efficacy of tranexamic acid (TXA) in reducing blood loss and transfusion in total hip replacement (THR). The data were evaluated using the generic evaluation tool designed by the Cochrane Bone, Joint and Muscle Trauma Group. We identified 11 clinical trials which were suitable for detailed ext…		10.1302/0301-620X.93B1.24984
SR + MA	1	PUBMED	Sukeik M||Alshryda S||Powell J||Haddad FS	2020 Feb	The effect of tranexamic acid on wound complications in primary total Hip Arthroplasty: A meta-analysis.	Surgeon	BACKGROUND: Allogeneic blood transfusion has been linked with an increase in the risk of surgical site infections (SSIs) through the mechanism of immunomodulation. However, no studies to date have investigated the direct relationship between blood conserving strategies including antifibrinolytics and wound complications after total hip arthroplasties (THA). METHODS: A systematic review and meta-a…	Journal Article||Meta-Analysis||Systematic Review
SR + MA	1	PUBMED	Wang C||Xu GJ||Han Z||Ma JX||Ma XL||Jiang X||Wang Y	2015 Mar	Topical application of tranexamic acid in primary total hip arthroplasty: a systemic review and meta-analysis.	Int J Surg	OBJECTIVE: A systematic review of randomized controlled trials (RCTs) and non-RCTs was performed to evaluate efficacy for the reduction of postoperative blood loss and transfusion requirements of topical use of tranexamic acid in patients undergoing primary total hip arthroplasty. METHOD: Potential articles were identified from Medline (1966 - September 2014), Embase (1980 - September 2014), Pubm…	Journal Article||Meta-Analysis||Research Support, Non-U.S. Gov't||Review||Systematic Review
SR + MA	1	WoS	Xing, F; Chen, W; Long, C; Huang, FG; Wang, GL; Xiang, Z	2020	Postoperative outcomes of tranexamic acid use in geriatric trauma patients treated with proximal femoral intramedullary nails: A systematic review and meta-analysis	ORTHOPAEDICS & TRAUMATOLOGY-SURGERY & RESEARCH	Background: Recently, there has been a series of clinical studies focusing on the perioperative administration of tranexamic acid (TXA) in geriatric trauma patients undergoing proximal femoral intramedullary nail surgery. However, the safety and efficacy of TXA in these patients remains controversial. Therefore, we performed a systematic review to focus on two questions: (1) would TXA reduce peri…		10.1016/j.otsr.2019.10.015
SR + MA	1	WoS	Xu, ZS; Li, LX; Xie, P; Gu, JY; Kang, K; Zheng, XZ	2024	Clinical Use of Tranexamic Acid in High Tibial Osteotomy: A Systematic Review and Meta-analysis	ORTHOPAEDIC JOURNAL OF SPORTS MEDICINE	Background: High tibial osteotomy (HTO) can cause postoperative hemorrhage. The use of tranexamic acid to reduce the hemorrhage is still controversial. Purpose: To investigate the efficacy and safety of tranexamic acid in HTO. Study Design: Systematic review; Level of evidence, 4. Methods: Using PRISMA (Preferred Reporting Items for Systematic Reviews and Meta-Analyses) guidelines, the authors co…		10.1177/23259671241231761
SR + MA	1	PUBMED	Yang L||Du S||Sun Y	2017 Jul	Is combined topical and intravenous tranexamic acid superior to single use of tranexamic acid in total joint arthroplasty?: A meta-analysis from randomized controlled trials.	Medicine (Baltimore)	BACKGROUND: To compare the efficacy and safety of the combined application of both intravenous and topical tranexamic acid (TXA) versus the single use of either application in patients with total knee and hip arthroplasty (TKA and THA). METHODS: Potentially relevant studies were identified from electronic databases including Medline, PubMed, Embase, ScienceDirect, and the Cochrane Library. Random…	Journal Article||Meta-Analysis||Review
SR + MA	1	Epistemonikos	Yang YZ	2023	Efficacy and safety of single- and double-dose intravenous tranexamic acid in hip and knee arthroplasty: a systematic review and meta-analysis.	Journal of orthopaedic surgery and research	OBJECTIVE: With the increasing prevalence of osteoarthritis of the hip and knee, total joint replacement, the end-stage treatment, provides pain relief and restoration of function, but is often associated with massive blood loss. Tranexamic acid (TXA) has been reported to reduce perioperative blood loss in hip or knee arthroplasty. However, the optimal dose of TXA administration remains controver…		10.1186/s13018-023-03929-9
SR + MA	1	Epistemonikos	Ye W	2020	Comparison of efficacy and safety between oral and intravenous administration of tranexamic acid for primary total knee/hip replacement: a meta-analysis of randomized controlled trial.	Journal of orthopaedic surgery and research	BACKGROUND: Tranexamic acid (TXA) has been demonstrated to reduce blood loss following primary total knee and hip arthroplasty. This study aimed to compare the efficacy and safety of oral and intravenous tranexamic acid for primary total knee and hip arthroplasty. METHODS: The PubMed, Embase, and Cochrane Library databases were searched for relevant studies published before June 20, 2019. Studies…		10.1186/s13018-019-1528-8
SR + MA	1	Epistemonikos	Zhan F.	2020	Intraoperative intravenous application of tranexamic acid reduces perioperative bleeding in multilevel posterior spinal surgery: A meta-analysis	Chin. J. Tissue Eng. Res.	OBJECTIVE: Tranexamic acid as a synthetic antifibrinolytic agent has been used in hip replacement, gastrointestinal surgery, neurosurgery, obstetrics and gynecology, cardiac surgery, and various nasal operations to reduce bleeding. In recent years, tranexamic acid has also been used in spinal surgery. Meta-analysis was used to evaluate whether intraoperative intravenous tranexamic acid reduced th…		10.3969/j.issn.2095-4344.4006
SR + MA	1	Epistemonikos	Zhang P	2017	Efficacy and safety of intravenous tranexamic acid administration in patients undergoing hip fracture surgery for hemostasis: A meta-analysis.	Medicine	BACKGROUND: Patients undergoing hip fracture surgery frequently require blood transfusion. Tranexamic acid (TXA) has been widely used to decrease blood loss and transfusion rates in joint replacement surgery. Therefore, we conducted a meta-analysis to evaluate efficacy and safety of intravenous TXA administration in patients suffering from hip fractures. METHODS: Electronic databases were searche…		10.1097/MD.0000000000006940
SR + MA	1	Epistemonikos	Zhang P.	2017	Combined application versus topical and intravenous application of tranexamic acid following primary total hip arthroplasty: A meta-analysis.	BMC Musculoskeletal Disorders	BACKGROUND: The use of intravenous (IV) or topical tranexamic acid (TXA) in total hip arthroplasty has been proven to be effective and safe in total hip arthroplasty. However, which of these two administration routes is better has not been determined. The combined administration of TXA has been used in total knee arthroplasty with satisfactory results. We hypothesized that combined application of…		10.1186/s12891-017-1429-0
SR + MA	1	PUBMED	Zhang P||Liang Y||Chen P||Fang Y||He J||Wang J	2016 Dec	Intravenous versus topical tranexamic acid in primary total hip replacement: A meta-analysis.	Medicine (Baltimore)	BACKGROUND: As the prevalence of total hip arthroplasty (THA) is increasing, it is usually associated with considerable blood loss. Tranexamic acid (TXA) has been reported to reduce perioperative blood loss in hip joint arthroplasty. But the best route of TXA administration continues to be controversial. So, we conducted a meta-analysis that integrated all data from the 7 included trials to compa…	Comparative Study||Journal Article||Meta-Analysis
SR + MA	1	Epistemonikos	Zhu J	2017	Efficacy and safety of tranexamic acid in total hip replacement: A PRISMA-compliant meta-analysis of 25 randomized controlled trials.	Medicine	BACKGROUND: Hip osteoarthritis is one of the most prevalent musculoskeletal degenerative diseases in elderly. Total hip arthroplasty (THA) is the most effective surgical treatment for end stage hip osteoarthritis. Tranexamic acid (TA) is a potent drug to reduce surgical blood loss in surgery, therefore, as a potential drug for application in THA. OBJECTIVES: To identify the combined efficacy of T…		10.1097/MD.0000000000009552
Review	1	SCOPUS	Ayekoloye C.I.; Qa'oud M.A.; Radi M.; Leon S.A.; Kuzyk P.; Safir O.; Gross A.E.	2021	Review of complications, functional outcome, and long-term survival following conversion of hip fusion to total hip arthroplasty	Bone and Joint Journal	Aims Improvements in functional results and long-term survival are variable following conversion of hip fusion to total hip arthroplasty (THA) and complications are high. The aim of the study was to analyze the clinical and functional results in patients who underwent conversion of hip fusion to THA using a consistent technique and uncemented implants. Methods A total of 39 hip fusion conversions…	Review	10.1302/0301-620X.103B7.BJJ-2020-2382.R1
Other tematic	1	Cochrane	M Wasko, K Bobecka-Wesolowska, I Pokrzywnicka-Gajek, J Kowalczewski	2015	No difference in blood loss following total hip replacement with three thromboprophylactic regimes (enoxaparin, dabigatran or rivaroxaban)-results from a randomized, double-blind clinical trial	Hip international
Other tematic	1	PUBMED	Clave A||Gerard R||Lacroix J||Baynat C||Danguy des Deserts M||Gatineau F||Mottier D	2019 Feb	A randomized, double-blind, placebo-controlled trial on the efficacy of tranexamic acid combined with rivaroxaban thromboprophylaxis in reducing blood loss after primary cementless total hip arthroplasty.	Bone Joint J	AIMS: Cementless primary total hip arthroplasty (THA) is associated with risks of bleeding and thromboembolism. Anticoagulants are effective as venous thromboprophylaxis, but with an increased risk of bleeding. Tranexamic acid (TXA) is an efficient antifibrinolytic agent, but the mode and timing of its administration remain controversial. This study aimed to determine whether two intravenous (IV)…	Comparative Study||Journal Article||Multicenter Study||Randomized Controlled Trial
Other tematic	1	PUBMED	Nishihara S||Hamada M	2015 Apr	Does tranexamic acid alter the risk of thromboembolism after total hip arthroplasty in the absence of routine chemical thromboprophylaxis?	Bone Joint J	Tranexamic acid (TXA) has been used to reduce blood loss during total hip arthroplasty (THA), but its use could increase the risk of venous thromboembolic disease (VTE). Several studies have reported that TXA does not increase the prevalence of deep vein thrombosis (DVT), but most of those used routine chemical thromboprophylaxis, thereby masking the potential increased risk of TXA on VTE. We wis…	Journal Article
Other tematic	1	WoS	Ali, M; Hassan, A; Shah, ST; Rashid, A; Naguib, A	2022	The Effect of Tranexamic Acid on the Outcome of Total Ankle Replacement	CUREUS JOURNAL OF MEDICAL SCIENCE	Background: Infection rates after total ankle replacement (TAR) are known to be greater than those after hip or knee arthroplasty. Swelling after TAR can make wound healing more difficult, which can lead to infection. Tranexamic acid (TXA) has been shown to minimize blood loss after surgery, improving healing outcomes. We aim to assess the effect of TXA on blood loss and wound complications in TA…		10.7759/cureus.26706
Other tematic	1	Epistemonikos	Alshryda, Sattar	2012	Topical TRANeXamic acid in total Knee replacement	ISRCTN registry	INTERVENTION: The operation will be performed in the standard manner. Normally, there is no chemical intervention to reduce blood loss. In our study, at the end of the operation and before closing the wound, the study drug, Tranexamic acid (1 gram) or Placebo is squirted in the wound. The wound is closed and dressed in the normal way then tourniquet is released. Drains are released after one hour…		10.1186/ISRCTN68578366
Other tematic	1	WoS	Ausen, K; Fossmark, R; Spigset, O; Pleym, H	2015	Randomized clinical trial of topical tranexamic acid after reduction mammoplasty	BRITISH JOURNAL OF SURGERY	BackgroundThe antifibrinolytic drug tranexamic acid is currently being rediscovered for both trauma and major surgery. Intravenous administration reduces the need for blood transfusion and blood loss by about one-third, but routine administration in surgery is not yet advocated owing to concerns regarding thromboembolic events. The aim of this study was to investigate whether topical application …		10.1002/bjs.9878
Other tematic	1	PUBMED	Abdelaziz H||Chaabene A||Schulmeyer J||Gehrke T||Haasper C||Hawi N||Citak M	2021	Intravenous tranexamic acid is associated with safe reduced blood loss and transfusion rate in one-stage exchange for infected hip arthroplasty.	Jt Dis Relat Surg	OBJECTIVES: This study aims to investigate if the use of intravenous (IV) tranexamic acid (TXA) during one-stage exchange for periprosthetic joint infection (PJI) of the hip that necessitates an extensive debridement is associated with decreased blood loss, if the rate of blood transfusion that may lead to side effects can be lowered with IV TXA, and if there is any difference regarding the occur…	Journal Article
Other tematic	1	WoS	Alasaad, H; Ibrahim, J	2024	Evaluation of efficacy and safety of perioperative tranexamic acid during Primary Total Knee Arthroplasty: A randomized, Clinical trial	ORTHOPEDIC REVIEWS	Background Primary total knee arthroplasty (TKA) is the gold standard treatment for degenerative joint disease, but it carries a significant risk of blood loss that may require transfusion. Various techniques are implemented to reduce the possibility of the need for allogeneic blood transfusion (ABT). To this end, this study aims to assess the effectiveness of tranexamic acid (TXA) in decreasing …		10.52965/001c.118441
Other tematic	1	SCOPUS	Burns A.W.R.; Smith P.; Lynch J.	2024	Intra-articular Vancomycin Reduces Prosthetic Infection in Primary Hip and Knee Arthroplasty	Arthroplasty Today	Background: Intravenous antibiotic infusion has been the standard prophylaxis for total joint arthroplasty surgery. However, infection rates still occur at 1%-2% in many series. Single-dose intra-articular antibiotics (IAAs) present a safe and potentially more effective prophylactic regime in total joint arthroplasty. This study aimed to assess the outcomes of a single-dose IAA injection on PJI r…	Article	10.1016/j.artd.2024.101333
Other tematic	1	Epistemonikos	Campos-Flores D	2025	[Efficacy of single-dose preoperative tranexamic acid to prevent blood loss in total hip and knee joint replacement].	Acta ortopedica mexicana	INTRODUCTION: transfusion-related complications are a major concern for surgeons performing total hip and knee arthroplasty (THA and TKA). Several strategies have been implemented to reduce transfusion rates, including the use of tranexamic acid (TXA), whose optimal dosage remains a matter of debate. OBJECTIVE: to evaluate the efficacy and safety of a single pre-surgical dose of TXA in reducing b…
Other tematic	1	Epistemonikos	Carilion Clinic	2015	Tranexamic Acid Use in Acute Hip Fractures	clinicaltrials.gov	BACKGROUND: Tranexamic acid (TXA) has been used widely for the reduction of post operative blood loss for various orthopaedic procedures including but not limited to total hip arthroplasty and total knee arthroplasty. A recent multihospital meta-analysis conducted in 2013 showed that patients who received TXA showed a significant reduction in post-operative transfusion (20.1% to 7.7%). The proced…
Other tematic	1	Epistemonikos	Castro-Menéndez M	2016	Efficacy of 2 grammes of intravenous transexamic acid in the reduction of post-surgical bleeding after total hip and knee replacement	Revista espanola de cirugia ortopedica y traumatologia	Background. There is currently sufficient clinical evidence to recommend tranexamic acid (TXA) for reducing post-operative blood loss in total knee and hip arthroplasty, however, its optimal dose and administration regimes are unknown. Objective. Analyse effectiveness and safety of TXA in total hip and knee arthroplasty using 2 grammes (g) intravenously in two different regimes. Material and meth…		10.1016/j.recot.2016.05.001
Other tematic	1	SCOPUS	Albana M.F.; Yayac M.F.; Sun K.; Post Z.D.; Ponzio D.Y.; Ong A.C.	2024	Early Discharge for Revision Total Knee and Hip Arthroplasty: Predictors of Success	Journal of Arthroplasty	Background: The rate of revision total joint arthroplasties is expected to increase drastically in the near future. Given the recent pandemic, there has been a general push toward early discharge. This study aimed to assess for predictors of early postoperative discharge after revision total knee arthroplasty (rTKA) and revision total hip arthroplasty (rTHA). Methods: There were 77 rTKA and 129 r…	Article	10.1016/j.arth.2023.11.008
Other tematic	1	WoS	Chan, PK; Hwang, YY; Cheung, A; Yan, CH; Fu, H; Chan, T; Fung, WC; Cheung, MH; Chan, VWK; Chiu, KY	2020	Blood transfusions in total knee arthroplasty: a retrospective analysis of a multimodal patient blood management programme	HONG KONG MEDICAL JOURNAL	Purpose: Transfusion is associated with increased perioperative morbidity and mortality in patients undergoing total knee arthroplasty (TKA). Patient blood management (PBM) is an evidence-based approach to maintain blood mass via haemoglobin maintenance, haemostasis optimisation, and blood loss minimisation. The aim of the present study was to assess the effectiveness of a multimodal PBM approach…		10.12809/hkmj198289
Other tematic	1	SCOPUS	Aliyev O.; Aghazada A.; Demirkıran C.B.; Uzer G.; Citak M.; Tuncay İ.; Yıldız F.	2022	Could intermittent change of conventional dressing affect risk of periprosthetic joint infection after primary total joint arthroplasty?	Archives of Orthopaedic and Trauma Surgery	Purpose: Periprosthetic joint infection (PJI) is one of the most dreaded and challenging complications after total joint arthroplasty (TJA). The aim of this study was to evaluate the effect of keeping the dressing without change on the occurrence of PJI in patients undergoing TJA. Methods: 4877 Patients with a minimum follow-up of 90 days were included to investigate the effect of dressing on the…	Article	10.1007/s00402-021-04061-1
Other tematic	1	Epistemonikos	Alshryda S	2013	Topical (intra-articular) tranexamic acid reduces blood loss and transfusion rates following total hip replacement: a randomized controlled trial (TRANX-H).	The Journal of bone and joint surgery. American volume	BACKGROUND: Approximately one-third of patients undergoing total hip replacement surgery require one to three units of blood postoperatively. Tranexamic acid is a synthetic antifibrinolytic agent that has been successfully used intravenously to control bleeding after total hip replacement. A topical application is easy to administer, provides a maximum concentration of tranexamic acid at the blee…		10.2106/JBJS.L.00908
Other tematic	1	Epistemonikos	Bagsby DT	2014	Effect of intra-articular injection of tranexamic acid on postoperative hemoglobin in total hip arthroplasty.	Orthopedics	Postoperative anemia is a significant risk factor in total hip arthroplasty, leading to increased length of hospital stay and delayed mobility and rehabilitation, and is poorly tolerated by patients with peripheral vascular and cardiovascular disease. Intravenous tranexamic acid, an antifibrinolytic drug, has been shown to reduce postoperative anemia in total joint replacement. Intra-articular ad…		10.3928/01477447-20140528-56
Other tematic	1	SCOPUS	Bailey A.; Eisen I.; Palmer A.; Gagné S.; Touchie D.; Tinmouth A.; Perelman I.; Beaulé P.E.; Fergusson D.A.; Grammatopoulos G.	2021	Preoperative Anemia in Primary Arthroplasty Patients—Prevalence, Influence on Outcome, and the Effect of Treatment	Journal of Arthroplasty	Background: This study aims to: 1) Determine the prevalence of preoperative anemia in arthroplasty; 2) Assess whether preoperative anemia is associated with inferior outcomes; and 3) Ascertain whether optimization in a dedicated blood management program (BMP) is associated with improved outcomes. Methods: All primary arthroplasties performed at an academic, tertiary-care, arthroplasty center betw…	Article	10.1016/j.arth.2021.01.018
Other tematic	1	Epistemonikos	Barrachina B	2016	Tranexamic Acid Compared with Placebo for Reducing Total Blood Loss in Hip Replacement Surgery: A Randomized Clinical Trial.	Anesthesia and analgesia	BACKGROUND: Tranexamic acid (TXA) reduces bleeding in patients undergoing hip replacement surgery, but optimal doses and timing have yet to be established. Our primary objective in this study was to assess total blood loss 48 hours after surgery with different regimens. METHODS: This was a multicenter, parallel-group, randomized, placebo-controlled clinical trial that included all ASA physical st…		10.1213/ANE.0000000000001159
Other tematic	1	Epistemonikos	Basque Health Service	2011	Tranexamic Acid Versus Placebo for the Reduction of Blood Loss in Total Hip Replacement Surgery	clinicaltrials.gov	The bleeding caused by hip replacement surgery (CRT) is an important source of demand for blood in the hospital. Tranexamic acid (TXA) is a drug that has proved useful in reducing bleeding associated with other surgeries and CRT results have been positive, but the variety of dosages difficult to evaluate the results To determine the efficacy and safety of TXA in reducing bleeding caused by surger…
Other tematic	1	SCOPUS	Baxter S.N.; Kelmer G.C.; Brennan J.C.; Johnson A.H.; Turcotte J.J.; King P.J.	2023	Acetabular Total Hip Arthroplasty Revision: A Summary of Operative Factors, Outcomes, and Comparison of Approaches	Journal of Arthroplasty	Background: Revision total hip arthroplasty (THA) presents a greater risk to patients than primary THA, and surgical approach may impact outcomes. This study aimed to summarize acetabular revisions at our institution and to compare outcomes between direct anterior and posterior revision THA. Methods: A series of 379 acetabular revision THAs performed from January 2010 through August 2022 was retr…	Article	10.1016/j.arth.2023.01.056
Other tematic	1	WoS	Bedair, H; Yang, J; Dwyer, MK; McCarthy, JC	2015	Preoperative Erythropoietin Alpha Reduces Postoperative Transfusions in THA and TKA but May Not Be Cost-effective	CLINICAL ORTHOPAEDICS AND RELATED RESEARCH	Preoperative erythropoietin alpha (EPO) has been shown to be effective at reducing postoperative blood transfusions in total hip arthroplasty (THA) and total knee arthroplasty (TKA); however, treatment with EPO is associated with additional costs, and it is not known whether these costs can be justified when weighed against the transfusion reductions achieved in patients who receive the drug. The…		10.1007/s11999-014-3819-z
Other tematic	1	WoS	Coelho, M; Bastos, C; Figueiredo, J	2022	Total Knee Arthroplasty: Superiority of Intra-Articular Tranexamic Acid Over Intravenous and Cell Salvage as Blood Sparing Strategy - A Retrospective Study	JOURNAL OF BLOOD MEDICINE	Purpose: Total knee arthroplasty is associated with considerable perioperative hemorrhage. The decrease in hemoglobin concentra-tion and the need for allogenic blood transfusion are related to increased morbidity and mortality. Strategies for minimizing perioperative bleeding are used, such as tranexamic acid and cell salvage. The study aimed to compare intravenous, intra-articular tranexamic aci…		10.2147/JBM.S348862
Other tematic	1	SCOPUS	Bourget-Murray J.; Biniam B.; Bhullar R.S.; Kim P.; Gofton W.; Beaulé P.E.; Grammatopoulos G.	2024	Early- to mid-term outcome of a short, cementless, titanium, flat, tapered stem for primary total hip arthroplasty: an independent series	HIP International	Introduction: This study aims to: (1) describe perioperative complications amongst patients who underwent primary total hip arthroplasty (THA) using a short cementless, titanium, flat, tapered stem; (2) estimate this stem’s early- to mid-term survival; (3) identify factors associated with revision arthroplasty; and (4) describe femoral remodelling at minimum 6 years postoperatively. Methods: A re…	Article	10.1177/11207000231216421
Other tematic	1	SCOPUS	Bue M.; Jakobsen S.S.; Barckman J.; Tábori-Jensen S.	2022	Dislocation rate, revisions and other complications of primary cemented hemiarthroplasty for displaced femoral neck fractures: a single-center cohort study of 743 unselected hips with a mean 2.7-year follow-up	Archives of Orthopaedic and Trauma Surgery	Introduction: Evidence of whether to use hemiarthroplasty (HA) or total hip arthroplasty for displaced femoral neck fractures (FNF) is still widely debated, especially when taking ambulatory status, age, and patient cognitive status into account. The current study aims to report the rates of dislocations, revisions and other complications for primary cemented HA in patients with displaced FNF. Ma…	Article	10.1007/s00402-021-04252-w
Other tematic	1	WoS	Chang, YJ; Lin, YH; Wang, PL; Lin, HC	2023	Efficacy of local infiltration of tranexamic acid in subcutaneous surgery: A protocol from a single medical center	MEDICINE	Background:The purpose of this study was to explore efficacy of locally injected tranexamic acid (TXA) at a concentration of 1 mg/mL for reduction perioperative bleeding and postoperative complications in subcutaneous tumor excisions. We present the protocol and also compare results between the group of use antithrombotic group and not used.Methods:This is a retrospective study. Fifty-three patie…		10.1097/MD.0000000000034900
Other tematic	1	WoS	Chen, DS; Zhu, JW; Wang, TF; Zhu, B; Feng, CH	2020	Tranexamic Acid Is Beneficial to Patients Undergoing Open-Wedge High Tibial Osteotomy	BIOMED RESEARCH INTERNATIONAL	The purpose of this study was to investigate the efficacy of tranexamic acid (TXA) in patients undergoing open-wedge high tibial osteotomy (OWHTO). Patients from August 2018 to May 2020 were retrospectively studied. Clinical data were obtained including gender, age, height, weight, body mass index (BMI), smoking, alcohol consumption, hypertension, diabetes, history of aspirin, prepostoperative he…		10.1155/2020/2514207
Other tematic	1	Epistemonikos	CHU de Saint-Etienne	2015	Evaluation of postoperative administration of tranexamic acid on reducing blood loss after hip prothesis surgery.	EU Clinical Trials Register	INTERVENTION: Trade Name: Exacyl Pharmaceutical Form: Injection INN or Proposed INN: Tranexamic Acid CAS Number: 701‐54‐2 Current Sponsor code: Exacyl Other descriptive name: TRANEXAMIC ACID Concentration unit: g gram(s) Concentration type: equal Concentration number: 0.5‐ Pharmaceutical form of the placebo: Solution for injection Route of administration of the placebo: Intravenous use CONDITION:…
Other tematic	1	WoS	Dua, M; Bhardwaj, V; Dahiya, M	2023	Is Combining Two Different Routes of TXA Administration an Effective Blood Conserving Strategy for Total Knee Arthroplasty	INDIAN JOURNAL OF ORTHOPAEDICS	Aim To evaluate the efficacy of combined use of pre-operative oral and post-operative intravenous (IV) tranexamic acid (TXA) as an effective blood conserving regimen in total knee arthroplasty (TKA) and compare its outcome with other modes of TXA administration. Patients and Methods A prospective observational study was conducted on 25 patients with osteoarthritis knee undergoing TKA. Patients we…		10.1007/s43465-023-00875-w
Other tematic	1	SCOPUS	Cichos K.H.; Jordan E.; Niknam K.; Chen A.F.; Hansen E.N.; McGwin G.; Ghanem E.S.	2023	Child-Pugh Class B or C Liver Disease Increases the Risk of Early Mortality in Patients With Hepatitis C Undergoing Elective Total Joint Arthroplasty Regardless of Treatment Status	Clinical Orthopaedics and Related Research	Patients with hepatitis C virus (HCV) undergoing primary elective total joint arthroplasty (TJA) are at increased risk of postoperative complications. Patients with chronic liver disease and cirrhosis, specifically Child-Pugh Class B and C, who are undergoing general surgery have high 2-year mortality risks, approaching 60% to 80%. However, the role of Child-Pugh and Model for End-Stage Liver Dis…	Article	10.1097/CORR.0000000000002631
Other tematic	1	SCOPUS	Cichos K.H.; Mabry S.E.; Spitler C.A.; McGwin G., Jr.; Quade J.H.; Ghanem E.S.	2021	Comparison between the Direct Anterior and Posterior Approaches for Total Hip Arthroplasty Performed for Femoral Neck Fracture	Journal of Orthopaedic Trauma	Objectives: To compare 90-day and 1-year outcomes, including mortality, of femoral neck fracture patients undergoing total hip arthroplasty (THA) by direct anterior approach (DAA) versus posterior approach (PA). Design: Retrospective cohort. Setting: Level I Trauma Center. Patients: One hundred forty-three consecutive intracapsular femoral neck fractures treated with THA from 2010 to 2018. The mi…	Article	10.1097/BOT.0000000000001883
Other tematic	1	SCOPUS	Fuchs M.; Pumberger M.; Hommel H.; Perka C.; von Roth P.; Thiele K.	2020	Bacterial colonization of irrigation fluid during aseptic revision knee arthroplasty	Journal of Clinical Medicine	Surgical risk factors for periprosthetic joint infection (PJI) after total knee arthroplasty (TKA) are the subjects of ongoing research. It is unclear if there are specific locations of the surgical area that might act as a pathogen source. Due to the fact that bacterial replication occurs preferably under humid conditions, it was our aim to investigate if irrigation fluid reservoirs on the surgi…	Article	10.3390/jcm9092746
Other tematic	1	Epistemonikos	Claeys MA	2007	Reduction of blood loss with tranexamic acid in primary total hip replacement surgery.	Acta chirurgica Belgica	BACKGROUND: In this prospective, placebo-controlled, double-blind, randomized clinical trial, we investigated the effect of a single preoperative bolus dose of tranexamic acid (15 mg/kg) on perioperative blood losses and packed cell transfusion requirements in patients scheduled for primary unilateral total hip replacement surgery for degenerative osteoarthrosis. PATIENTS AND METHODS: 40 patients…		10.1080/00015458.2007.11680081
Other tematic	1	Epistemonikos	Clavé A	2012	Efficacy of tranexamic acid on blood loss after primary cementless total hip replacement with rivaroxaban thromboprophylaxis: A case-control study in 70 patients.	Orthopaedics & traumatology, surgery & research : OTSR	INTRODUCTION: Perioperative blood loss is a frequent cause of complications in total hip replacement (THR). The present prospective study assessed the efficacy of tranexamic acid (Exacyl(®)) in reducing blood loss in primary THR associated to rivaroxaban (Xarelto(®)) thromboprophylaxis. HYPOTHESIS: Tranexamic acid associated to rivaroxaban reduces blood loss. MATERIAL AND METHOD: A prospective ca…		10.1016/j.otsr.2011.12.005
Other tematic	1	Epistemonikos	Golden Jubilee National Hospital	2006	Prospective randomised trial comparing intraoperative topical Quixil and intravenous tranexamic acid in reduction of blood loss following primary hip and knee joint replacement surgery	EU Clinical Trials Register	INTERVENTION: Product Name: Quixil Product Code: Quixil Pharmaceutical Form: Sealant Other descriptive name: Human Clottable protein Concentration unit: mg/ml milligram(s)/millilitre Concentration type: range Concentration number: 40‐60 INN or Proposed INN: Tranexamic acid CAS Number: 1197‐18‐8 Concentration unit: mg/ml milligram(s)/millilitre Concentration type: range Concentration number: 85‐10…
Other tematic	1	WoS	Costain, D; Elder, G; Fraser, B; Slagel, B; Kelly, A; Cheong, Y; Fera, L	2021	Topical tranexamic acid in hip fractures: a randomized, placebo-controlled double-blinded study	CANADIAN JOURNAL OF SURGERY	Background: Tranexamic acid (TXA) has been shown to reduce perioperative blood loss in elective orthopedic surgery. The safety of intravenous TXA in nonelective hip fracture surgery is uncertain. The purpose of this study was to evaluate the efficacy and safety of topical TXA in hip fracture surgery. Methods: Adult patients presenting to a community hospital with a hip fracture requiring surgery …		10.1503/cjs.014220
Other tematic	1	SCOPUS	Curtin M.; Russell S.P.; Mirdad R.S.; Irwin S.C.; Rowan F.E.; Masterson E.L.; Condon F.	2024	Long-term outcomes of acetabular impaction grafting with cemented cups and trabecular metal for revision hip arthroplasty: a follow-up study	HIP International	Introduction: Revision hip arthroplasty in the presence of complex acetabular deficiencies is challenging. Cement, allograft, reconstruction rings and porous trabecular metal now provide versatile options for acetabular fixation and restoration of acetabular offset. We compare acetabular impaction bone grafting (AIBG) and trabecular metal (TM) cups at long-term follow-up. Methods: 53 patients who…	Article	10.1177/11207000241266939
Other tematic	1	SCOPUS	Daud A.; Perlus R.; Anand A.; Safir O.A.; Gross A.E.; Kuzyk P.R.	2022	Mid-term outcomes of the Wagner Cone Prosthesis™ stem for developmental dysplasia of the hip: minimum two year follow-up	International Orthopaedics	Purpose: Treatment of symptomatic developmental dysplasia of the hip (DDH) requires a technically demanding total hip arthroplasty (THA) reconstruction. In patients with DDH, prostheses can be difficult to implant and often face the risk of fracture, mismatch, and loosening. The Wagner Cone Prosthesis™ is a tapered, conical stem which can improve treatment success in this population. We look at m…	Article	10.1007/s00264-022-05437-7
Other tematic	1	SCOPUS	Dearden P.M.; Bobak P.P.; Giannoudis P.V.	2014	Impaction bone grafting and cemented stem revision in periprosthetic hip fractures: A novel surgical technique	HIP International	With an ageing population, and increasing longevity of hip arthroplasty prostheses, the incidence of periprosthetic femoral fractures is rising. We present a simple and easily reproducible technique for reduction of any periprosthetic fracture that requires bone graft augmentation. This method facilitates impaction bone grafting to reconstitute lost bone stock and revision using a cemented implan…	Article	10.5301/hipint.5000094
Other tematic	1	SCOPUS	Ding Z.; Li J.; Xu B.; Cao J.; Li H.; Zhou Z.	2022	Preoperative High Sleep Quality Predicts Further Decrease in Length of Stay after Total Joint Arthroplasty under Enhanced Recovery Short-stay Program: Experience in 604 Patients from a Single Team	Orthopaedic Surgery	Objective: To investigate the safety, efficiency and cost of total joint arthroplasty (TJA) under the enhanced recovery after surgery (ERAS) program and identify predictors facilitating further decrease in length of stay (LOS). Methods: We retrospectively collected the information of patients who underwent primary unilateral TJA by a single surgical team between January 2017 and June 2019. A tota…	Article	10.1111/os.13382
Other tematic	1	Epistemonikos	Dr James Blackett	2010	Does Tranexamic Acid reduce transfusion rate in Total Hip Replacements?	ANZCTR	INTERVENTION: 1g Intravenous Tranexamic acid infused ove 10 minutes just prior to surgery. CONDITION: Avascular necrosis of the femoral head Osteoarthritis PRIMARY OUTCOME: Reduction in total units transfused over selected number of patients. From current average of 0.3units per patient to 0.15 units per patient. Data to be recorded from patient notes SECONDARY OUTCOME: Reduction in blood loss po…
Other tematic	1	WoS	Drain, NP; Gobao, VC; Bertolini, DM; Smith, C; Shah, NB; Rothenberger, SD; Dombrowski, ME; O'Malley, MJ; Klatt, BA; Hamlin, BR; Urish, KL	2020	Administration of Tranexamic Acid Improves Long-Term Outcomes in Total Knee Arthroplasty	JOURNAL OF ARTHROPLASTY	Background: Blood transfusion in total knee arthroplasty (TKS) is associated with increased morbidity, including periprosthetic joint infection Tranexamic acid (TXA) reduces blood transfusion rates, but there is limited evidence demonstrating improved outcomes in TKA resulting from TXA administration. The objectives of this study are determining whether TXA is associated with decreased rate of PJ…		10.1016/j.arth.2020.02.047
Other tematic	1	Epistemonikos	Ekbäck G	2000	Tranexamic acid reduces blood loss in total hip replacement surgery.	Anesthesia and analgesia	Intraoperatively administered, tranexamic acid (TA) does not reduce bleeding in total hip replacement (THR). Therefore, its prophylactic use was attempted in the present study because this has been shown to be more effective in cardiac surgery. We investigated 40 patients undergoing THR in a prospective, randomized, double-blinded study. Twenty patients received TA given in two bolus doses of 10 …		10.1097/00000539-200011000-00014
Other tematic	1	Epistemonikos	Fernández-Cortiñas AB	2017	Effect of tranexamic acid administration on bleeding in primary total hip arthroplasty	Revista espanola de cirugia ortopedica y traumatologia	Objective. To study the efficacy of tranexamic acid to decrease perioperative bleeding in patients who have undergone a total hip arthroplasty operation and to evaluate drug safety. Material and methods. Observational, prospective, controlled and randomized study on the efficacy of tranexamic acid as a method to reduce bleeding in primary hip replacement surgery. We included 134 patients operated…		10.1016/j.recot.2017.03.009
Other tematic	1	SCOPUS	Gettleman B.S.; Liu K.C.; Richardson M.K.; Chen M.; Talehakimi A.; Heckmann N.D.; Menendez L.; Christ A.B.	2024	Intravenous tranexamic acid reduces complications following surgical treatment of pathologic fractures of the lower extremity	Journal of Surgical Oncology	Background and Objectives: This study aimed to evaluate the postoperative complications associated with administering intravenous (IV) tranexamic acid (TXA) in patients undergoing surgical fixation for neoplastic pathologic fractures of the lower extremities. Methods: Patients ≥18 years old who underwent surgical intervention for neoplastic pathologic lower extremity fractures from 2015 to 2021 w…	Article	10.1002/jso.27601
Other tematic	1	PUBMED	Huang ZY||Huang Q||Zeng HJ||Ma J||Shen B||Zhou ZK||Pei FX	2019 Sep 4	Tranexamic acid may benefit patients undergoing total hip/knee arthroplasty because of haemophilia.	BMC Musculoskelet Disord	BACKGROUND: The lower limb joints, including hip and knee, are the most commonly involved joints in haemophilic arthropathy. With a higher risk of transfusion, total hip and knee arthroplasty (THA and TKA) are still the first choice after failure of conservative treatment. In the present study, we aimed to analyze clinical outcomes and complications rate after total joint arthroplasty of the lowe…	Journal Article
Other tematic	1	WoS	Huang, X; Li, FL; Shi, WF; Liu, WH; Huang, WW; Yin, D	2023	Efficacy of perioperative cryotherapy combined with intra-articular injection of tranexamic acid in total knee arthroplasty	MEDICINE	Objective:To evaluate the efficacy and safety of perioperative cryotherapy combined with intra-articular injection of tranexamic acid (TXA) in total knee arthroplasty (TKA) and explore a new strategy of enhanced recovery after TKA. Methods:We randomly divided 200 patients into 4 groups: normal saline (10 mL) by drainage (Group A, placebo); intra-articular injection of TXA (1 g, 10 mL, Group B); n…		10.1097/MD.0000000000034381
Other tematic	1	WoS	Huang, ZY; Huang, Q; Wang, LY; Lei, YT; Xu, H; Shen, B; Pei, FX	2020	Normal trajectory of Interleukin-6 and C-reactive protein in the perioperative period of total knee arthroplasty under an enhanced recovery after surgery scenario	BMC MUSCULOSKELETAL DISORDERS	BackgroundWe designed the current study to understand the normal trajectories of interleukin-6 (IL-6) and C-reactive protein (CRP) in the immediate hours and days after primary total knee arthroplasty (TKA) under the management of an enhanced recovery after surgery (ERAS) protocol and examined whether one or the other returned to normal more quickly.MethodsIn this prospective cross-sectional stud…		10.1186/s12891-020-03283-5
Other tematic	1	PUBMED	Goel R||Buckley P||Sterbis E||Parvizi J	2018 Nov	Patients With Infected Total Hip Arthroplasty Undergoing 2-Stage Exchange Arthroplasty Experience Massive Blood Loss.	J Arthroplasty	BACKGROUND: Two-stage exchange arthroplasty is the preferred treatment for chronic periprosthetic joint infection following total hip arthroplasty (THA). These patients are at high risk of substantial blood loss and perioperative blood transfusion. Our study aimed at determining risk factors for blood transfusion during a 2-stage exchange for infected THA. METHODS: Medical records of 297 patients…	Journal Article
Other tematic	1	Epistemonikos	Haase DR	2021	Tranexamic Acid in Patients With Cancer Undergoing Endoprosthetic Reconstruction: A Cost Analysis.	The Journal of the American Academy of Orthopaedic Surgeons	INTRODUCTION: Tranexamic acid (TXA) decreases blood loss, perioperative transfusion rates, and cost in total hip and total knee arthroplasty. In a previous study, topical TXA decreased both perioperative blood loss and transfusions in patients undergoing resection of aggressive bone tumors and endoprosthetic reconstruction. The purpose of this study was to explore the cost effectiveness of TXA in…		10.5435/JAAOS-D-20-00971
Other tematic	1	Epistemonikos	Han G	2024	A randomized controlled trial comparing carbazochrome sodium sulfonate and tranexamic acid in reducing blood loss and inflammatory response after simultaneous bilateral total hip arthroplasty	Journal of orthopaedic surgery (Hong Kong)	Purpose: A drug known as carbazochrome sodium sulfonate (CSS) can reduce blood loss. But, it is not known how it can prevent the development of hemostatic and inflammatory conditions in patients who undergo bilateral simultaneous total hip arthroplasty (SBTHA). This study will analyze the safety and effectiveness of combining this drug with SBTHA. Methods: The study was conducted on 100 patients …		10.1177/10225536241293544
Other tematic	1	WoS	Jeschke, E; Citak, M; Halder, AM; Heller, KD; Niethard, FU; Schräder, P; Zacher, J; Leicht, H; Malzahn, J; Günster, C; Gehrke, T	2022	Blood transfusion and venous thromboembolism trends and risk factors in primary and aseptic revision total hip and knee arthroplasties: A nationwide investigation of 736,061 cases	ORTHOPAEDICS & TRAUMATOLOGY-SURGERY & RESEARCH	Background: Over the last years, new transfusion guidelines and pharmaceuticals have been introduced in primary and revision total hip and knee arthroplasty (P-THA, P-TKA, R-THA, R-TKA). In the US, a substantial decrease in transfusions has been observed in recent years. Little data exists on the subject in Europe. In this context we aimed to analyze: (1) Is there also a significant decrease in b…		10.1016/j.otsr.2021.102987
Other tematic	1	WoS	Heckmann, ND; Chung, BC; Kang, HP; Chang, MW; Wang, JC; Weber, AE; Omid, R; Evseenko, D	2023	Stability analysis of tranexamic acid in the presence of various antiseptic solutions	JOURNAL OF ORTHOPAEDIC RESEARCH	Tranexamic acid (TXA) effectively reduces blood loss and transfusion risk during total joint arthroplasty. Additionally, intraoperative irrigation with various antiseptic solutions is often utilized for the management and prevention of surgical site infection. However, interactions between various antiseptic solutions and TXA have not been investigated. The purpose of this in vitro study is to ev…		10.1002/jor.25405
Other tematic	1	Epistemonikos	Henry Ford Health System	2013	Topical Tranexamic Acid and Acute Blood Loss in Total Hip Arthroplasty	clinicaltrials.gov	This study aims to assess postoperative blood loss and transfusion rates in total hip replacement after one-time administration of topical tranexamic acid.
Other tematic	1	Epistemonikos	Hourlier H	2008	A novel blood-saving plan for less-invasive primary total hip replacement.	Orthopedics	We conducted a quality improvement program to examine the effect of a blood-saving plan during primary total hip replacement (THR) performed using a nonvascular less invasive approach (LI-THR) and compared the results with historical control subjects. Erythropoietin and tranexamic acid (TA) were administered for selected patients. Analysis of 221 (study group) and 186 (historic group) LI-THRs sho…
Other tematic	1	WoS	Kelly, M; Turcotte, J; Fowler, MB; West, M; Lashgari, C; Gelfand, J	2022	Impact of tranexamic acid on clinical and hematologic outcomes following total shoulder arthroplasty	SHOULDER & ELBOW	Background The purpose of this study is to evaluate the impact of intravenous tranexamic acid on clinical and hematologic outcomes after total shoulder arthroplasty. Methods Retrospective review was conducted for 282 consecutive patients undergoing either anatomic shoulder arthroplasty or reverse total shoulder arthroplasty. Univariate analysis and multivariate linear regression were used to comp…		10.1177/17585732211023053
Other tematic	1	SCOPUS	Hourlier H.; Fricault G.; Fennema P.	2025	Blood management protocol for baseline anemic patients undergoing hip arthroplasty	Archives of Orthopaedic and Trauma Surgery	Introduction: Patients undergoing total hip arthroplasty (THA) with preoperative anemia are at higher risk for transfusion. Blood-conserving interventions can reduce perioperative transfusions. This retrospective study evaluates the efficacy and safety of a patient blood management (PBM) protocol in elective primary THA patients with preoperative anemia. Materials and methods: We analyzed data fr…	Article	10.1007/s00402-025-05764-5
Other tematic	1	WoS	Khanzada, MA; Awadelkarim, OA; Rahman, TA; Ghandour, A	2023	Primary Total Knee Replacement: A Recipe for Dry Dressing	CUREUS JOURNAL OF MEDICAL SCIENCE	Objective: To evaluate surgical outcomes using sets of techniques to achieve single dry dressing for two weeks post total knee replacement (TKR) at Dr. Sulaiman Al-Habib Hospital, Riyadh, Saudi Arabia. Material and methods: A prospective study comprised of 110 consecutive unilateral total knee replacements was conducted at the orthopedic department of Dr. Sulaiman Al-Habib Hospital, Suwaidi, Riya…		10.7759/cureus.37820
Other tematic	1	SCOPUS	Kim S.; Cottrell J.; Waddell J.; Bohm E.; Adie S.; Ward S.; Leighton J.; Bogoch E.; Backstein D.; Dunbar M.; Masri B.; Zywiel M.; Monteiro E.; Wolfstadt J.I.	2023	Quality indicators in primary elective total hip and knee arthroplasty	International Orthopaedics	Purpose: Total hip arthroplasty (THA) and total knee arthroplasty (TKA) represent a significant portion of healthcare spending and are high-priority for quality improvement initiatives. This study aims to develop quality indicators (QIs) in the care of primary elective THA and TKA patients. These QIs serve a number of purposes including documentation of the quality of care, objective comparisons …	Article	10.1007/s00264-022-05665-x
Other tematic	1	SCOPUS	Iliopoulou-Kosmadaki S.; Hadjimichael A.C.; Kaspiris A.; Lianou I.; Kalogridaki M.; Trikoupis I.; Touzopoulos P.; Velivasakis E.; Sperelakis I.; Laskaratou E.D.; Melissaridi D.; Vasiliadis E.; Kontakis G.; Papagelopoulos P.J.; Savvidou O.D.	2023	Impact of Preoperative Quality of Life and Related Factors on the Development of Surgical Site Infections Following Primary Total Joint Arthroplasty: A Prospective Case-Control Study with a Five-Year Follow-Up	Advances in Orthopedics	Introduction. As surgical site infections (SSIs) after joint arthroplasty contribute to increased morbidity and mortality, they require further surgical intervention, prolonged hospitalisation, and antimicrobial treatment. The aim of our study is to examine the association between preoperative quality of life (QoL) and other predictive factors on the development of SSIs after primary arthroplasty…	Article	10.1155/2023/7010219
Other tematic	1	SCOPUS	Inoue D.; Grace T.R.; Restrepo C.; Hozack W.J.	2021	Outcomes of simultaneous bilateral total hip arthroplasty for 256 selected patients in a single surgeon’s practice	Bone and Joint Journal	Aims Total hip arthroplasty (ThA) using the direct anterior approach (DAA) is undertaken with the patient in the supine position, creating an opportunity to replace both hips under one anaesthetic. Few studies have reported simultaneous bilateral DAA-ThA. The aim of this study was to characterize a cohort of patients selected for this technique by a single, high-volume arthroplasty surgeon and to…	Article	10.1302/0301-620X.103B7.BJJ-2020-2292.R1
Other tematic	1	Epistemonikos	Institut de Recerca Hospital de la Sant Creu i Sant Pau	2012	Prevention of postoperative bleeding: A multicenter, randomized, parallel, controlled clinical trial, evaluating the efficacy of tranexamic acid and fibrin glue in patients undergoing interventions for sub-capital femoral fracture.	EU Clinical Trials Register	INTERVENTION: Trade Name: Amchafibrin Pharmaceutical Form: Solution for injection/infusion CAS Number: 1197‐18‐8 Other descriptive name: TRANEXAMIC ACID Concentration unit: 1X 100 milligrams/millilitre Concentration type: equal Concentration number: 1‐ Trade Name: Evicel Pharmaceutical Form: Solution for sealant CAS Number: 9001‐32‐5 Other descriptive name: HUMAN FIBRINOGEN Concentration unit: 1X…
Other tematic	1	PUBMED	Johnston MG||Porter MA||Eppich KE||Gray CG||Scott DF	2024 Jul-Aug	Evaluation of the Safety of Uninterrupted Warfarin Anticoagulation With Tranexamic Acid in Total Joint Arthroplasty.	Orthopedics	BACKGROUND: The continuation of long-term warfarin therapy is gaining acceptance in minor surgeries but maintaining therapeutic international normalized ratio (INR) values among patients during major orthopedic procedures raises concern. While bridging therapy with low-molecular-weight heparin is currently recommended for patients receiving anticoagulation, few studies have evaluated the safety o…	Journal Article
Other tematic	1	Epistemonikos	Jordan M	2019	Prevention of postoperative bleeding in hip fractures treated with prosthetic replacement: efficacy and safety of fibrin sealant and tranexamic acid. A randomised controlled clinical trial (TRANEXFER study).	Archives of orthopaedic and trauma surgery	INTRODUCTION: We assessed the efficacy of fibrin sealant (FS) and tranexamic acid (TXA) administered topically in patients with a hip fracture treated with prosthetic replacement. MATERIALS AND METHODS: Parallel, multicentre, open label, randomised, clinical trial. We compared three interventions to reduce blood loss: (1) 10 ml of FS, (2) 1 g of topical TXA, both administered at the end of the su…		10.1007/s00402-018-3089-4
Other tematic	1	SCOPUS	Kaseb M.H.; Shafiee S.H.; Shamabadi A.; Aminjavaheri S.A.; Mortazavi S.M.J.	2021	Cementless total hip arthroplasty in haemophilia patients through direct anterior approach	Haemophilia	Introduction: Total hip arthroplasty (THA) has become the treatment of choice for patients with severe haemophilic arthropathy of the hip. However, the intraoperative and postoperative complications, including blood loss and infection, are significant concerns. Direct Anterior Approach (DAA) might be beneficial in THA of patients with haemophilia. Aim: The present study was conducted to assess ou…	Article	10.1111/hae.14224
Other tematic	1	SCOPUS	Kashanian K.; Bourget-Murray J.; Horton I.; Morris J.; Papp S.R.; Grammatopoulos G.	2024	National Institute of Health and Care Excellence Guidelines for Displaced Intracapsular Hip Fractures: Examining Satisfaction With the Guidelines and Effects on Outcomes	Journal of Arthroplasty	Background: The objectives of the study were to: (1) evaluate satisfaction with the new 2023 National Institute of Health and Care Excellence (NICE) criteria for selecting total hip arthroplasty (THA) over hemiarthroplasty and surgical recommendations for treatment of displaced intracapsular hip fractures; (2) describe why THA is performed when NICE criteria are not met; and (3) determine whether…	Article	10.1016/j.arth.2024.05.037
Other tematic	1	SCOPUS	Kennedy J.W.; Farhan-Alanie O.M.; Young D.; Kelly M.P.; Young P.S.	2022	Survival of the GAP II cage in the management of metastatic disease of the acetabulum	Bone and Joint Journal	Aims The aim of this study was to assess the clinical and radiological outcomes of an antiprotrusio acetabular cage (APC) when used in the surgical treatment of periacetabular bone metastases. Methods This retrospective cohort study using a prospectively collected database involved 56 patients who underwent acetabular reconstruction for periacetabular bone metastases or haematological malignancy …	Article	10.1302/0301-620X.104B4.BJJ-2021-1227.R1
Other tematic	1	WoS	Klement, MR; Peres-Da-Silva, A; Nickel, BT; Green, CL; Wellman, SS; Attarian, DE; Bolognesi, MP; Seyler, TM	2017	What Should Define Preoperative Anemia in Primary THA?	CLINICAL ORTHOPAEDICS AND RELATED RESEARCH	The use of tranexamic acid (TXA) in THA decreases the risk of transfusion after surgery. However, nearly 10% of patients still undergo a transfusion, which has been independently associated with an increased risk of complications. Preoperative anemia has been proven to be a strong predictor of transfusion after THA, but the ideal cutoff values in today's population that maximize sensitivity and s…		10.1007/s11999-017-5469-4
Other tematic	1	SCOPUS	Klemt C.; Cohen-Levy W.B.; Robinson M.G.; Burns J.C.; Alpaugh K.; Yeo I.; Kwon Y.-M.	2023	Can machine learning models predict failure of revision total hip arthroplasty?	Archives of Orthopaedic and Trauma Surgery	Introduction: Revision total hip arthroplasty (THA) represents a technically demanding surgical procedure which is associated with significant morbidity and mortality. Understanding risk factors for failure of revision THA is of clinical importance to identify at-risk patients. This study aimed to develop and validate novel machine learning algorithms for the prediction of re-revision surgery for…	Article	10.1007/s00402-022-04453-x
Other tematic	1	WoS	Koutalos, AA; Drakos, A; Fyllos, A; Doxariotis, N; Varitimidis, S; Malizos, KN	2020	Does Intra-Wound Vancomycin Powder Affect the Action of Intra-Articular Tranexamic Acid in Total Joint Replacement?	MICROORGANISMS	The intra-articular use of tranexamic acid (TXA) has contributed to reduced blood loss in total joint arthroplasty (TJA). The purpose of this study is to assess the efficacy of simultaneously topical use of tranexamic acid and vancomycin powder within the TJA space. From 2016 to 2017, 219 consecutive total hip arthroplasties (THAs) and 272 total knee arthroplasties (TKAs) were performed in a tert…		10.3390/microorganisms8050671
Other tematic	1	SCOPUS	La Camera F.; de Matteo V.; Di Maio M.; Verrazzo R.; Grappiolo G.; Loppini M.	2023	Clinical Outcomes and Complication Rate after Single-Stage Hardware Removal and Total Hip Arthroplasty: A Matched-Pair Controlled Study	Journal of Clinical Medicine	Background: Single-stage hardware removal and total hip arthroplasty is a complex surgical procedure, comparable to revision surgery. The purpose of the current study is to evaluate single-stage hardware removal and THA outcomes, compare this technique with a matched control group that has undergone primary THA and assess the risk of periprosthetic joint infection with a 24-month minimum follow-u…	Article	10.3390/jcm12041666
Other tematic	1	SCOPUS	Lai Y.; Huang C.; Cai Y.; Ding Z.; Fan J.; Luo Z.; Zhou Z.	2024	Perioperative Short-Term Glucocorticoids Do Not Increase Incidence of Complications after Total Joint Arthroplasty in Patients with Rheumatoid Arthritis	Orthopaedic Surgery	Objectives: The safety and analgesic efficacy of perioperative glucocorticoids have been established for patients without rheumatoid arthritis. Therefore, our study aims to investigate whether similar benefits can be observed in patients with rheumatoid arthritis undergoing total joint arthroplasty. Specifically, we aim to explore the impact of perioperative glucocorticoid use on postoperative co…	Article	10.1111/os.14150
Other tematic	1	Epistemonikos	Lawson Health Research Institute	2014	Tranexamic Acid Comparison in Hip Replacement (TeACH-R) Trial: comparative Efficacy of Intravenous Versus Topical Tranexamic Acid for Reducing Blood Loss in Elective Primary Total Hip Arthroplasty	clinicaltrials.gov	Bleeding during and after total hip replacement surgery is a primary concern to the surgical and anaesthetic team. Tranexamic acid is a commonly-used drug that helps blood clotting and decreases surgical bleeding. The investigators commonly administer the drug intravenously prior to the procedure. Some patients are unable to receive the drug in this form, because of risks related to blood clottin…
Other tematic	1	WoS	Lin, W; Dai, YK; Niu, JH; Yang, GM; Li, M; Wang, F	2020	Scalpel can achieve better clinical outcomes compared with electric cautery in primary total knee arthroplasty: a comparison study	BMC MUSCULOSKELETAL DISORDERS	BackgroundWhether using the scalpel can provide better and faster recovery after the primary total knee arthroplasty (TKA) is still controversial. The aim of this research was to compare the clinical outcomes of using the scalpel and the electric cautery in primary TKA.MethodsFrom January 2016 to December 2017, a retrospective cohort study was conducted in 313 patients who underwent unilateral pr…		10.1186/s12891-020-03457-1
Other tematic	1	WoS	Lin, YK; Tsai, SW; Wu, PK; Chen, CM; Yang, JCS; Chen, CF; Chen, WM	2021	Significantly reducing blood loss via a peri-articular injection of tranexamic acid during total knee arthroplasty: a retrospective study	BMC MUSCULOSKELETAL DISORDERS	Background The administration of an intra-articular injection (IAI) of tranexamic acid (TXA) has been demonstrated to be effective in reducing both blood loss and transfusion rate during total knee arthroplasty (TKA); however, few studies have reported the efficiency of a peri-articular injection (PAI) of TXA. We studied the efficiency of a PAI of TXA in reducing blood loss during TKA. Methods Fi…		10.1186/s12891-021-04591-0
Other tematic	1	Epistemonikos	Lee YC	2013	Effect of tranexamic acid on reducing postoperative blood loss in combined hypotensive epidural anesthesia and general anesthesia for total hip replacement.	Journal of clinical anesthesia	STUDY OBJECTIVE: To determine whether the use of tranexamic acid in the setting of hypotension induced by hypotensive epidural anesthesia (HEA) has any additional beneficial effects in reducing perioperative blood loss and transfusion requirements in total hip replacement. DESIGN: Prospective, randomized, double-blinded trial. SETTING: University-affiliated hospital. PATIENTS: 68 adult, ASA physi…		10.1016/j.jclinane.2013.02.006
Other tematic	1	WoS	Liu, YK; Ai, JS; Teng, X; Huang, ZC; Wu, HS; Zhang, Z; Wang, WZ; Liu, C; Zhang, HN	2024	Risk factor analysis and establishment of a nomogram model to predict blood loss during total knee arthroplasty	BMC MUSCULOSKELETAL DISORDERS	Purpose The risk factors for excessive blood loss and transfusion during total knee arthroplasty (TKA) remain unclear. The present study aimed to determine the risk factors for excessive blood loss and establish a predictive model for postoperative blood transfusion.Methods This retrospective study included 329 patients received TKA, who were randomly assigned to a training set (n = 229) or a tes…		10.1186/s12891-024-07570-3
Other tematic	1	Epistemonikos	Lemay E	2004	Tranexamic acid reduces the need for allogenic red blood cell transfusions in patients undergoing total hip replacement.	Canadian journal of anaesthesia = Journal canadien d'anesthésie	PURPOSE: This prospective randomized double-blind trial evaluates the efficacy of tranexamic acid (TA) to decrease blood losses and red blood cell transfusions in patients undergoing primary unilateral total hip replacement (THR). METHODS: Forty ASA class I to III patients received either iv TA 10 mg.kg(-1) bolus before surgery plus a 1 mg.kg(-1).hr(-1) infusion until wound closure (Group TA) or …		10.1007/BF03018543
Other tematic	1	SCOPUS	Li J.; Li Y.; Huang Y.; Zhang H.; Ye P.; Deng P.; Chen J.; Li J.; Qi X.; Zeng J.; Feng W.; Zeng Y.	2023	Predictors and complications of blood transfusion in rheumatoid arthritis patients undergoing total joint arthroplasty	Clinical Rheumatology	Purpose: Our research investigated predictors of postoperative blood transfusion rate following total joint arthroplasty (TJA) in patients with rheumatoid arthritis (RA) and evaluated the incidence of complications in the transfusion group and non-transfusion group. Methods: The authors retrospectively analyzed risk factors among 320 RA patients who underwent elective total hip arthroplasty (THA)…	Article	10.1007/s10067-022-06376-9
Other tematic	1	PUBMED	Li L||Fu J||Xu C||Guan H||Ni M||Chai W||Hao L||Zhou Y||Chen J	2020 Nov 18	Factors associated with blood loss in ankylosing spondylitis patients with hip involvement undergoing primary total hip arthroplasty: a cross-sectional retrospective study of 243 patients.	J Orthop Surg Res	BACKGROUND: Total hip arthroplasty (THA) can cause considerable blood loss and perioperative transfusion in ankylosing spondylitis (AS) patients. This study aimed to identify the factors related to blood loss in AS patients with hip involvement undergoing THA. METHODS: We analyzed 243 AS patients with advanced hip involvement undergoing primary THA from 2012 to 2017. Bilateral THA was performed b…	Journal Article
Other tematic	1	WoS	Maniar, RN; Pradhan, P; Bhatnagar, N; Maniar, A; Bidwai, R; Bindal, P	2019	Role of Suction Drain after Knee Arthroplasty in the Tranexamic Acid Era: A Randomized Controlled Study	CLINICS IN ORTHOPEDIC SURGERY	Background: Postoperative suction drains are used after total knee arthroplasty to avoid intra-articular hematoma formation although they can increase blood loss due to a negative suction effect. The use of tranexamic acid to reduce blood loss may nullify this. The aim of this study was to compare outcomes in patients undergoing total knee arthroplasty with or without drains and to analyze whethe…		10.4055/cios.2019.11.1.73
Other tematic	1	SCOPUS	Liu X.-Y.; Mou P.; Cao J.; Wang H.-Y.; Zeng W.-N.; Zhou Z.-K.	2024	Effects of Dexamethasone on Postoperative Glycemic Control in Patients After Primary Total Joint Arthroplasty: A Randomized Double-Blind Controlled Trial	Journal of Arthroplasty	Background: In patients undergoing total joint arthroplasty, the use of dexamethasone (DEX) may cause perioperative blood glucose (BG) disorders, leading to complications even in patients who do not have diabetes. We aimed to evaluate the effects of different DEX doses on perioperative BG levels. Methods: A total of 135 patients who do not have diabetes were randomized into three groups: preopera…	Article	10.1016/j.arth.2024.04.030
Other tematic	1	SCOPUS	Lunz A.; Omlor G.W.; Schmidt G.; Moradi B.; Lehner B.; Streit M.R.	2022	Quality of life, infection control, and complication rates using a novel custom-made articulating hip spacer during two-stage revision for periprosthetic joint infection	Archives of Orthopaedic and Trauma Surgery	Introduction: Two-stage revision remains the gold standard treatment for most chronically infected and complex total hip arthroplasty infections. To improve patient outcome and reduce complication rates, we have developed a novel custom-made articulating hip spacer technique and present our short-term results. Materials and methods: Between November 2017 and November 2019, 27 patients (mean age 7…	Article	10.1007/s00402-021-04274-4
Other tematic	1	Epistemonikos	Malhotra, Rajesh	2011	The use of tranexamic acid to reduce blood loss in primary cementless total hip arthroplasty	European Journal of Orthopaedic Surgery & Traumatology	Introduction: Tranexamic acid is an inhibitor of fibrinolysis and thereby decreases blood loss in patients undergoing surgery. Materials and methods: Fifty patients were randomized to Tranexamic acid (15 mg/kg) given as a bolus intravenous injection or placebo (normal saline) given intravenously, 15 min before the incision. The intraoperative and postoperative blood loss and the number of blood t…		10.1007/s00590-010-0671-z
Other tematic	1	Epistemonikos	McConnell JS	2011	Reduction of blood loss in primary hip arthroplasty with tranexamic acid or fibrin spray.	Acta orthopaedica	BACKGROUND AND PURPOSE: Previous studies have shown that either fibrin spray or tranexamic acid can reduce blood loss at total hip replacement, but the 2 treatments have not been directly compared. We therefore conducted a randomized, controlled trial. PATIENTS AND METHODS: In this randomized controlled trial we compared the effect of tranexamic acid and fibrin spray on blood loss in cemented tot…		10.3109/17453674.2011.623568
Other tematic	1	Epistemonikos	Meftah M	2019	Tranexamic Acid Reduces Transfusion Rates in Obese Patients Undergoing Total Joint Arthroplasty.	Surgical technology international	BACKGROUND: While tranexamic acid (TXA) has been well shown to reduce blood loss after joint replacement surgery, little is known regarding its effectiveness in obese patients. The aim of this study was to evaluate the effect of TXA changes in hematocrit and hemoglobin levels as well as incidence of packed red blood cell (pRBC) transfusions in obese patients undergoing total joint arthroplasty (T…
Other tematic	1	WoS	Meshram, P; Palanisamy, JV; Seo, JY; Lee, JG; Kim, TK	2020	Combined Intravenous and Intraarticular Tranexamic Acid Does Not Offer Additional Benefit Compared with Intraarticular Use Alone in Bilateral TKA: A Randomized Controlled Trial	CLINICAL ORTHOPAEDICS AND RELATED RESEARCH	Background Tranexamic acid (TXA) is efficacious for reducing blood loss and transfusion use in patients who undergo bilateral TKA, and it is administered intravenously alone, intraarticularly alone, or as a combination of these. However, it is unclear whether combined intravenous (IV) and intraarticular TXA offers any additional benefit over intraarticular use alone in patients undergoing bilater…		10.1097/CORR.0000000000000942
Other tematic	1	Epistemonikos	OrthoCarolina Research Institute, Inc.	2012	Reinfusion Drains vs Tranexamic Acid in Total Joint Arthroplasty	clinicaltrials.gov	It is widely reported that a large percentage of total joint replacement patients receive allogeneic (human donor blood) blood transfusions due to perioperative blood loss with numbers ranging from 30% to 80%. The risks of allogenic blood transfusion are well documented in the literature. In addition, they are time-consuming: often lengthening hospital stay and decreasing the availability for pos…
Other tematic	1	SCOPUS	Ortiz D., III; Teo G.M.; Lygrisse K.; Aggarwal V.K.; Long W.J.	2022	Increased Rate of Early Periprosthetic Joint Infection in Total Hip Arthroplasty With the Use of Alternatives to Cefazolin Despite Additional Gram-Negative Coverage	Arthroplasty Today	Background: Periprosthetic joint infection (PJI) remains one of the most devastating complications following total joint arthroplasty. Appropriate prophylactic antimicrobial administration and antibiotic stewardship are major factors impacting the risk of PJI in total hip arthroplasty (THA). The purpose of our study was to evaluate whether cefazolin administration was superior to noncefazolin ant…	Article	10.1016/j.artd.2022.02.019
Other tematic	1	SCOPUS	Radzanowski S.; Flury A.; Tondelli T.; Helmy N.; Regenfelder F.	2023	Postoperative fever: differences between elective vs. traumatic hip, knee and shoulder arthroplasty	Archives of Orthopaedic and Trauma Surgery	Background: It is unclear whether there is a difference in the incidence of postoperative fever (POF) between hip, knee and shoulder arthroplasty. The influence of a trauma setting has not been investigated. Methods: A retrospective review was performed on 675 joint replacement surgeries (hip, knee, shoulder arthroplasty) in an elective or trauma setting over a 2 year period (2016–2018). Patient …	Article	10.1007/s00402-022-04716-7
Other tematic	1	SCOPUS	Park K.J.; Couch C.G.; Edwards P.K.; Siegel E.R.; Mears S.C.; Barnes C.L.	2016	Tranexamic Acid Reduces Blood Transfusions in Revision Total Hip Arthroplasty	Journal of Arthroplasty	Background The use of tranexamic acid (TEA) can significantly reduce the need for allogenic blood transfusions in elective primary joint arthroplasty. Revision total hip arthroplasty (THA) requires increased utilization of postoperative blood transfusions for acute blood loss anemia compared with elective primary hip arthroplasty. There is limited literature to support the routine use of TEA in r…	Article	10.1016/j.arth.2016.05.058
Other tematic	1	Epistemonikos	Pérez-Chrzanowska H	2020	Defining the Most Effective Patient Blood Management Combined with Tranexamic Acid Regime in Primary Uncemented Total Hip Replacement Surgery.	Journal of clinical medicine	The application of patient blood management (PBM) combined with tranexamic acid administration (TXA) results in decreased total blood loss volume (TVB) and transfusions in total hip replacements (THRs). Dosages, timing, and routes of administration of TXA are still under debate as all these aspects, as well as interpatient variations, may affect the efficacy of the protocol. This study aims to ex…		10.3390/jcm9061952
Other tematic	1	SCOPUS	Lane M.K.; Keeney J.A.	2022	Dual Antibiotic Prophylaxis in Primary Total Knee Arthroplasty-No Benefit for Extremely Obese Patients	Journal of Knee Surgery	We performed this study to assess the effectiveness of multimodal total knee arthroplasty prosthetic joint infection (TKA-PJI) prophylaxis including on-time dual-antibiotic prophylaxis, and the influence of body mass index (BMI) on prophylaxis effectiveness. After obtaining Institutional Review Board approval, we assessed 1,802 primary TKAs (1,496 patients) who received cefazolin alone or cefazol…	Review	10.1055/s-0040-1722350
Other tematic	1	WoS	Phan, DL; Rinehart, JB; Schwarzkopf, R	2015	Can tranexamic acid change preoperative anemia management during total joint arthroplasty?	WORLD JOURNAL OF ORTHOPEDICS	AIM: To investigate the postoperative transfusion and complication rates of anemic and nonanemic total joint arthroplasty patients given tranexamic acid (TXA). METHODS: A cross-sectional prospective study was conducted of primary hip and knee arthroplasty cases performed from 11/2012 to 6/2014. Exclusion criteria included revision arthroplasty, bilateral arthroplasty, acute arthroplasty after fra…		10.5312/wjo.v6.i7.521
Other tematic	1	PUBMED	Phillips SJ||Chavan R||Porter ML||Kay PR||Hodgkinson JP||Purbach B||Reddick AH||Frayne JM	2006 Sep	Does salvage and tranexamic acid reduce the need for blood transfusion in revision hip surgery?	J Bone Joint Surg Br	We carried out a retrospective case-control study in 80 patients who underwent a revision total hip replacement. Group A (40 patients) received tranexamic acid and intra-operative cell salvage. Group B (40 patients) was a matched control group and did not receive this management. Each group was divided into four subgroups: revision of both components, revision of both components with bone graftin…	Journal Article
Other tematic	1	WoS	Rodriguez-Merchan, EC; Delgado-Martinez, AD	2022	Risk Factors for Periprosthetic Joint Infection after Primary Total Knee Arthroplasty	JOURNAL OF CLINICAL MEDICINE	Periprosthetic joint infection (PJI) is a major adverse event of primary total knee arthroplasty (TKA) from the patient's perspective, and it is also costly for health care systems. In 2010, the reported incidence of PJI in the first 2 years after TKA was 1.55%, with an incidence of 0.46% between the second and tenth year. In 2022, it has been published that 1.41% of individuals require revision …		10.3390/jcm11206128
Other tematic	1	SCOPUS	Romano L.U.; Rigoni M.; Torri E.; Nella M.; Morandi M.; Casetti P.; Nollo G.	2021	A propensity score-matched analysis to assess the outcomes in pre-and post-fast-track hip and knee elective prosthesis patients	Journal of Clinical Medicine	Fast-track surgery is a multimodal evidence-based approach to perioperative care aimed at reducing complications and recovery time. We compared a fast-track protocol to standard care in the setting of a small Italian general hospital. Propensity score estimation before and after the study was performed to compare pre-fast-track (pre-FT; January 2013–March 2014) and fast-track (FT; January 2016–De…	Article	10.3390/jcm10040741
Other tematic	1	WoS	Pidgaiska, O; Niemann, M; Braun, K; Trampuz, A; Goumenos, S; Stöckle, U; Meller, S	2024	The Safety and Efficacy of Microporous Polysaccharide Hemospheres in Terms of the Complication Rates in Total Hip Arthroplasty for Femoral Neck Fractures: A Control-Matched Retrospective Cohort	LIFE-BASEL	Aims. This study aimed to assess the safety and efficacy of microporous polysaccharide hemospheres (MPSHs) in managing blood loss and reducing the risk of postoperative haematoma and early periprosthetic joint infection (PJI) following total hip arthroplasty (THA) for femoral neck fracture (FNF), in the context of the existing treatment challenges. Methods. A control-matched retrospective analysi…		10.3390/life14020177
Other tematic	1	Epistemonikos	Rajesparan K	2009	The effect of an intravenous bolus of tranexamic acid on blood loss in total hip replacement.	The Journal of bone and joint surgery. British volume	Tranexamic acid is a fibrinolytic inhibitor which reduces blood loss in total knee replacement. We examined the effect on blood loss of a standardised intravenous bolus dose of 1 g of tranexamic acid, given at the induction of anaesthesia in patients undergoing total hip replacement and tested the potential prothrombotic effect by undertaking routine venography. In all, 36 patients received 1 g o…		10.1302/0301-620X.91B6.22393
Other tematic	1	SCOPUS	Rasouli M.R.; Gomes L.S.M.; Parsley B.; Barsoum W.; Bezwada H.; Cashman J.; Garcia J.; Hamilton W.; Hume E.; Kim T.K.; Malhotra R.; Memtsoudis S.G.; Ong A.; Orozco F.; Padgett D.E.; Reina R.J.; Teloken M.; Thienpont E.; Waters J.H.	2014	Blood Conservation	Journal of Arthroplasty	[No abstract available]	Article	10.1016/j.arth.2013.09.032
Other tematic	1	SCOPUS	Ravanbod H.; Gharanizadeh K.; Mirghaderi P.; Hassan A.; Abolghasemian M.	2024	Subtrochanteric Shortening Osteotomy Provides Superior Function to Trochanter Slide Osteotomy in THA for Patients with Unilateral Crowe Type IV Dysplasia at a Minimum of 3 Years	Clinical Orthopaedics and Related Research	BackgroundPerforming THA in patients with high-riding developmental dysplasia of the hip (DDH) is associated with serious complications and technical challenges. Various methods of shortening osteotomy are available to facilitate femoral head reduction during THA in patients with high-riding hips; subtrochanteric shortening osteotomy and trochanteric slide osteotomy plus proximal shortening are t…	Article	10.1097/CORR.0000000000002900
Other tematic	1	SCOPUS	Richardson M.K.; Liu K.C.; Mayfield C.K.; Kistler N.M.; Lieberman J.R.; Heckmann N.D.	2024	Tranexamic Acid Is Safe in Patients with a History of Venous Thromboembolism Undergoing Total Joint Arthroplasty	Journal of Bone and Joint Surgery	Background:Tranexamic acid (TXA) is increasingly utilized during total knee arthroplasty (TKA) and total hip arthroplasty (THA) to decrease blood loss; however, there are concerns with regard to potential thromboembolic complications, particularly in high-risk patients. This study sought to define a subset of patients at elevated risk for thromboembolic complications following total joint arthrop…	Article	10.2106/JBJS.23.00254
Other tematic	1	SCOPUS	Saracco M.; Fidanza A.; Necozione S.; Maccauro G.; Logroscino G.	2022	Could Short Stems THA Be a Good Bone-Saving Option Even in Obese Patients?	Journal of Clinical Medicine	Short femoral stems, with preservation of the femoral bone stock, are commonly used in recent years for hip replacement in younger and more active patients. Obesity is increasingly spreading even in the younger population. The aim of this case-series study is to evaluate short stems compared to traditional hip prostheses in the obese population. A total of 77 consecutive patients with a BMI great…	Article	10.3390/jcm11237114
Other tematic	1	SCOPUS	Markes A.R.; Bigham J.; Ma C.B.; Iyengar J.J.; Feeley B.T.	2023	Preventing and Treating Infection in Reverse Total Shoulder Arthroplasty	Current Reviews in Musculoskeletal Medicine	Purpose of Review: Periprosthetic infection after shoulder arthroplasty is relatively uncommon though associated with severe long-term morbidity when encountered. The purpose of the review is to summarize the recent literature regarding the definition, clinical evaluation, prevention, and management of prosthetic joint infection after reverse shoulder arthroplasty. Recent Findings: The landmark r…	Review	10.1007/s12178-023-09843-1
Other tematic	1	WoS	Schömig, F; Bürger, J; Hu, ZY; Pruss, A; Klotz, E; Pumberger, M; Hipfl, C	2021	Intraoperative blood loss as indicated by haemoglobin trend is a predictor for the development of postoperative spinal implant infection-a matched-pair analysis	JOURNAL OF ORTHOPAEDIC SURGERY AND RESEARCH	Background With a reported rate of 0.7-20%, postoperative spinal implant infection (PSII) is one of the most common complications after spine surgery. While in arthroplasty both haematoma formation and perioperative blood loss have been identified as risk factors for developing periprosthetic joint infections and preoperative anaemia has been associated with increased complication rates, literatu…		10.1186/s13018-021-02537-9
Other tematic	1	PUBMED	Schultz BJ||Sicat C||Penev A||Schwarzkopf R||Egol KA	2022 Dec	Conversion total hip arthroplasty for early failure following unstable intertrochanteric hip fracture: what can patients expect?	Arch Orthop Trauma Surg	PURPOSE: To report surgical outcomes in patients treated with conversion total hip arthroplasty (CTHA) for early failure of cephalomedullary nails (CMNs). METHODS: A retrospective review was conducted of CTHA for treatment of failed CMN within 1 year of initial surgery for intertrochanteric (IT) hip fractures. The cohort was matched 1:5 to patients who underwent elective primary THA (PTHA). Patie…	Journal Article
Other tematic	1	PUBMED	Cao A||Ghanem ES||Cichos KH||Lichstein P||Chen AF	2023 Jul	Comparison Between Orthopaedic Trauma Versus Arthroplasty Fellowship Training on Outcomes of Total Hip Arthroplasty for Femoral Neck Fracture.	J Arthroplasty	BACKGROUND: This study aimed to identify differences in patient characteristics, perioperative management methods, and outcomes for total hip arthroplasty (THA) for femoral neck fracture (FNF) when performed by orthopaedic surgeons who have arthroplasty versus orthopaedic trauma training. METHODS: This study was a multicenter retrospective review of 636 patients who underwent THA for FNF between …	Journal Article||Multicenter Study
Other tematic	1	PUBMED	Gwam CU||Mistry JB||Etcheson JI||George NE||Connors G||Thomas M||Adamu H||Patel NG||Delanois RE	2018 Jul	Decline in allogeneic blood transfusion usage in total hip arthroplasty patients: National Inpatient Sample 2009 to 2013.	Hip Int	INTRODUCTION: Although total hip arthroplasty (THA) is an effective treatment for end-stage arthritis, it is also associated with substantial blood loss that may require allogeneic blood transfusion. However, these transfusions may increase the risk of certain complications. The purpose of our study is to evaluate: (i) the incidence/trends of allogeneic blood transfusion; (ii) the associated risk…	Journal Article
Other tematic	1	SCOPUS	Sershon R.A.; Fillingham Y.A.; Malkani A.L.; Abdel M.P.; Schwarzkopf R.; Padgett D.E.; Vail T.P.; Della Valle C.J.; Anoushiravani A.; Bini S.; Bostrom M.; Cross M.B.; Gerlinger T.L.; Hansen E.; Henne M.; Nam D.; Pagnano M.W.; Perry K.I.	2021	Independent Risk Factors for Transfusion in Contemporary Revision Total Hip Arthroplasty	Journal of Arthroplasty	Background: The incidence of transfusion in contemporary revision total hip arthroplasty (THA) remains high despite recent advances in blood management, including the use of tranexamic acid. The purpose of this prospective investigation was to determine independent risk factors for transfusion in revision THA. Methods: Six centers prospectively collected data on 175 revision THAs. A multivariable…	Article	10.1016/j.arth.2021.03.032
Other tematic	1	PUBMED	Laudet F||Gay A||Dutronc H||Fabre T||Meynard P||Costes S	2025 Feb	Does the use of topical vancomycin during primary hip or knee arthroplasty protect from infections?	Orthop Traumatol Surg Res	BACKGROUND: Infection is one of the main complications of hip and knee arthroplasties. Topical application vancomycin to prevent postoperative infections is efficient in spine surgery, and is spreading in prosthetic surgery. However, its clinical relevance and safety are still under debate. Thus, we conducted the present study to (1) assess whether topical vancomycin reduces peri-prosthetic infec…	Journal Article
Other tematic	1	WoS	Tan, G; Xie, LW; Yi, SJ; Chen, Y; Liu, X; Zhang, H	2022	The efficacy and safety of intravenous tranexamic acid on blood loss during total ankle replacement: a retrospective study	SCIENTIFIC REPORTS	Only a few of studies have reported whether Tranexamic acid (TXA) has the same benefits during total ankle replacement as hip and knee replacements. In our study, we hypothesized that TXA was effective in reducing the perioperative blood loss without increasing the risk of symptomatic venous thromboembolism of patients during total ankle replacement. We retrospectively reviewed 71 patients who un…		10.1038/s41598-022-13861-3
Other tematic	1	SCOPUS	Shaarani S.R.; Jaibaji M.; Yaghmour K.M.; Vles G.; Haddad F.S.; Konan S.	2023	Early clinical and radiological outcomes of the new porous titanium shell in combination with locking screw in revision total hip arthroplasty	Arthroplasty	Introduction: Extensive acetabular bone loss and poor bone quality are two key challenges often encountered in revision total hip arthroplasty. A new 3D-printed porous acetabular shell has been made available with the option to insert multiple variable-angle locking screws. We sought to evaluate the early clinical and radiological outcomes of this construct. Methods: A retrospective review of pat…	Article	10.1186/s42836-023-00177-4
Other tematic	1	Epistemonikos	Shanghai Jiao Tong University School of Medicine	2014	Comparison of Topical and Intravenous Tranexamic Acid on Blood Loss and Transfusion Rates in Total Hip Arthroplasty	clinicaltrials.gov	Recently, there has been interest in applying tranexamic acid topically before the closure of surgical wounds in total hip replacement. It has the advantages of ease of application, maximum concentration at the site of bleeding, minimising its systematic absorption and, potentially , decline the risks for systematic side-effects 。
Other tematic	1	SCOPUS	Singh V.; Muthusamy N.; Ikwuazom C.P.; Sicat C.S.; Schwarzkopf R.; Rozell J.C.	2022	Postoperative venous thromboembolism event increases risk of readmissions and reoperation following total joint arthroplasty: a propensity-matched cohort study	European Journal of Orthopaedic Surgery and Traumatology	Purpose: The clinical impact of postoperative venous thromboembolism (VTE) following total joint arthroplasty (TJA) remains unclear. In this study, we evaluate the effect of VTE following TJA on postoperative outcomes including discharge disposition, readmission rates, and revision rates. Methods: We retrospectively reviewed all patients over the age of 18 who underwent primary, elective THA or T…	Article	10.1007/s00590-021-03071-4
Other tematic	1	SCOPUS	Sumarriva G.; Habashy A.; Saxena T.; Chimento G.	2021	Effects of Preoperative Antiplatelet Agents and Anticoagulants on Total Joint Arthroplasty Outcomes	Ochsner Journal	Background: Postoperative total joint arthroplasty complications place a tremendous burden on the health care system. The pur-pose of this study was to compare 30-day postoperative complication rates for surgeries in patients who received preoperative antiplatelet agents and/or anticoagulants to surgeries in a control group that did not receive antiplatelet agents and/or anticoag-ulants in the 90…	Article	10.31486/toj.20.0169
Other tematic	1	SCOPUS	Telang S.; Palmer R.; Dobitsch A.; Ball J.R.; Heckmann N.D.; Lieberman J.R.	2024	Perioperative Tranexamic Acid Should Be Considered for Total Joint Arthroplasty Patients Receiving Apixaban for Thromboprophylaxis	Arthroplasty Today	Background: This study aims to investigate if the perioperative administration of tranexamic acid (TXA) for total joint arthroplasty (TJA) patients receiving apixaban for thromboprophylaxis can reduce the risk of postoperative bleeding without increasing the rate of thromboembolic events. Methods: The Premier Healthcare Database was utilized to identify all primary elective total knee arthroplast…	Article	10.1016/j.artd.2024.101548
Other tematic	1	Epistemonikos	Texas Tech University Health Sciences Center	2005	Randomized Placebo Controlled Study Using Tranexamic Acid in Revision Total Hip Arthroplasty	clinicaltrials.gov	The purpose of this study is to determine if tranexamic acid significantly reduces blood loss and blood transfusion in revision total hip replacement. Tranexamic acid is a drug that helps to reduce blood loss during surgery. Revision total hip replacement surgery is treatment for patients who have previously had hipe replacement surgery which failed and must be repaired/replaced.
Other tematic	1	SCOPUS	Thaler M.; Corten K.; Nogler M.; Holzapfel B.M.; Moskal J.	2022	Femoral revision with the direct anterior approach; [Femurrevision über den direkt anterioren Zugang]	Operative Orthopadie und Traumatologie	Objective: The advantages of the direct anterior approach (DAA) in primary total hip arthroplasty as a minimally invasive, muscle-sparing, internervous approach are reported by many authors. Therefore, the DAA has become increasingly popular for primary total hip arthroplasty (THA) in recent years, and the number of surgeons using the DAA is steadily increasing. Thus, the question arises whether …	Article	10.1007/s00064-022-00768-5
Other tematic	1	Epistemonikos	The Adelaide and Meath Hospital, incorporating The National Children's Hospital	2018	Quadratus Lumborum Block Versus Fascia Iliaca Nerve Block for Patients Undergoing Total Hip Replacement	clinicaltrials.gov	Total hip replacement is a commonly performed surgical procedure with up to 4,500 procedures performed annually in Ireland and up to 400,000 per year in the United States. Most of the patients experience moderate to severe pain in the initial post‐operative period. Multimodal analgesia with peripheral nerve blockade is recommended as the gold standard modality for management of lower limb joint r…
Other tematic	1	SCOPUS	Usuelli F.G.; Paoli T.; Indino C.; Maccario C.; Di Silvestri C.A.	2023	Fast-Track for Total Ankle Replacement: A Novel Enhanced Recovery Protocol for Select Patients	Foot and Ankle International	Background: Enhanced recovery after surgery programs, also called fast-track protocols, were developed and successfully applied in the last decade for hip and knee reconstruction. Specific fast-track protocols have not yet been applied to ankle prostheses. The aim of the study was to develop and validate an enhanced recovery protocol for total ankle replacement (TAR) evaluating the clinical and r…	Article	10.1177/10711007221140841
Other tematic	1	Epistemonikos	Thomas Jefferson University	2019	3 Local Anesthetics for Spinal Anesthesia in Primary Total Hip Arthroplasty	clinicaltrials.gov	Total hip replacement is often performed under spinal anesthesia, which is the standard at Thomas Jefferson University Hospital (TJUH) and Rothman Orthopedic Specialty Hospital (ROSH) for patients without contraindications. Spinal anesthesia involves injecting a numbing medicine (local anesthetic) into the cerebrospinal fluid that bathes the spinal cord through a space between two bones in the ba…
Other tematic	1	Epistemonikos	Turku University Hospital	2018	CLOSED SUCTION DRAIN VS. NO DRAIN IN ADOLESCENTS UNDERGOING PEDICLE SCREW INSTRUMENTATION FOR IDIOPATHIC SCOLIOSIS (DAISY 2018). A Randomized Clinical Trial	clinicaltrials.gov	Background The use of a subfascial closed suction drain has been a long tradition in adolescents undergoing posterior spinal fusion for idiopathic scoliosis.1‐5 Drain has been used to limit postoperative hematoma and epidural hematoma formation, to decrease risk of postoperative deep wound infection, and to shorten hospital stay. Postoperative 24 hour drain output has been larger than introperati…
Other tematic	1	PUBMED	Pearson ZC||Agarwal AR||Elnemer W||Thomas J||Fox H||Ahiarakwe U||Best MJ||Srikumaran U	2023 Jun	The cost effectiveness of tranexamic acid for preventing periprosthetic joint infection following total shoulder arthroplasty: a break-even analysis.	J Shoulder Elbow Surg	BACKGROUND: The use of tranexamic acid (TXA) has become widespread in orthopedics to promote hemostasis and has been successfully used to reduce blood loss and infection risk in joint arthroplasty. However, the cost effectiveness of routine TXA use for the prevention of periprosthetic infections in total shoulder arthroplasty remains unknown. METHODS: The acquisition cost of TXA ($5.22) for our i…	Journal Article
Other tematic	1	WoS	Wang, D; Xu, J; Zeng, WN; Zhou, K; Xie, TH; Chen, Z; Yu, HD; Li, JL; Zhou, ZK; Pei, FX	2016	Closed Suction Drainage Is Not Associated with Faster Recovery after Total Knee Arthroplasty: A Prospective Randomized Controlled Study of 80 Patients	ORTHOPAEDIC SURGERY	ObjectiveTo evaluate whether closed suction drainage (CSD) is associated with early recovery of knee function in patients undergoing total knee arthroplasty (TKA). MethodsBetween January 2015 and September 2015, 80 consecutive patients were prospectively randomized into two groups: a CSD group (40 cases; average age, 66.9 8.6 years; male, 8; female, 32) and a non-CSD group (40 cases; average age,…		10.1111/os.12247
Other tematic	1	WoS	Wang, HY; Wang, L; Luo, ZY; Wang, D; Tang, X; Zhou, ZK; Pei, FX	2019	Intravenous and subsequent long-term oral tranexamic acid in enhanced-recovery primary total knee arthroplasty without the application of a tourniquet: a randomized placebo-controlled trial	BMC MUSCULOSKELETAL DISORDERS	Background To assess the efficacy and safety of intravenous and subsequent long-term oral tranexamic acid (TXA) following total knee arthroplasty (TKA) without a tourniquet. Methods In this double-blinded trial, 118 patients undergoing primary TKA were randomized into two groups: the patients in group A received intravenous TXA at 20-mg/kg 10 min before the surgery and 3 h postoperatively, and th…		10.1186/s12891-019-2885-5
Other tematic	1	WoS	Wang, YX; Zhou, AG	2020	A new improvement: subperiosteal cocktail application to effectively reduce pain and blood loss after total knee arthroplasty	JOURNAL OF ORTHOPAEDIC SURGERY AND RESEARCH	Background Pain and blood loss after total knee arthroplasty (TKA) are unsolved clinical problems. Some studies reported that periarticular cocktail injection can effectively reduce pain and blood loss. However, there was no gold standard about the cocktail ingredient and injection location. More osteotomy and less soft tissue release in TKA with mild deformity; besides, plenty of nerves and bloo…		10.1186/s13018-020-1563-5
Other tematic	1	Epistemonikos	Wesley Medical Research	2019	Optimisation of the use of tranexamic acid, a medication used to treat or prevent excessive blood loss during total knee replacement surgery	ANZCTR	INTERVENTION: The dosage and frequency of dosing of tranexamic acid for each participant will be determined by a personalised dosing algorithm developed specifically for this study. A Shiny application calculator based on a published population pharmacokinetic model (Lanoiselee, J., et al., Is tranexamic acid exposure related to blood loss in hip arthroplasty? A pharmacokinetic‐pharmacodynamic st…
Other tematic	1	SCOPUS	Wu C.-T.; Lien T.-H.; Chen I.-L.; Wang J.-W.; Ko J.-Y.; Lee M.S.	2022	The Risk of Bleeding and Adverse Events with Clopidogrel in Elective Hip and Knee Arthroplasty Patients	Journal of Clinical Medicine	Orthopedic surgeons often face a clinical dilemma on how to manage antiplatelet therapies during the time of surgery. This retrospective study is aimed to investigate the bleeding risk and adverse events in patients who hold or keep clopidogrel during elective major joints arthroplasty. Two hundred and ninety-six patients that were treated with clopidogrel while undergoing total hip or knee joint…	Article	10.3390/jcm11071754
Other tematic	1	Epistemonikos	Universidad Autonoma de Nuevo Leon	2020	Oral Tranexamic Acid vs. Oral Aminocaproic Acid to Reduce Blood Loss After Total Hip Replacement	clinicaltrials.gov	This study compares two oral medications (tranexamic acid and aminocaproic acid) as hemostatic agent administered in patients undergoing primary total hip replacement
Other tematic	1	PUBMED	Peck J||Kepecs DM||Mei B||Safir OA||Backstein D||Gross AE||Kuzyk PR	2018 Sep 5	The Effect of Preoperative Administration of Intravenous Tranexamic Acid During Revision Hip Arthroplasty: A Retrospective Study.	J Bone Joint Surg Am	BACKGROUND: Revision hip arthroplasty poses several challenges, including the management of perioperative blood loss. Recent studies have validated the use of tranexamic acid in primary total hip arthroplasty, showing reduced blood loss and decreased number of allogenic blood transfusions. The effectiveness of tranexamic acid has not been well studied in the revision hip arthroplasty setting. MET…	Journal Article
Other tematic	1	PUBMED	Poursalehian M||Javadzade E||Mortazavia SJ	2023	Recent Trends and Hotspots in Hip Arthroplasty: A Bibliometric Analysis and Visualization Study of Last Five-Year Publications.	Arch Bone Jt Surg	OBJECTIVES: Bibliometric analysis is one of the most prevalent methods for analyzing and predicting research trends of particular subjects. Through a bibliometric analysis, the present study sought to look into and depict the hotspots and research trends in hip arthroplasty research over the previous five years. METHODS: The Web of Science Core Collection database was used to find studies on hip …	Journal Article||Review
Other tematic	1	PUBMED	Reichel F||Peter C||Ewerbeck V||Egermann M	2018	Reducing Blood Loss in Revision Total Hip and Knee Arthroplasty: Tranexamic Acid Is Effective in Aseptic Revisions and in Second-Stage Reimplantations for Periprosthetic Infection.	Biomed Res Int	INTRODUCTION: The aim of the study was to determine the usefulness of tranexamic acid (TXA) in revision total hip arthroplasty (rTHA) and revision total knee arthroplasty (rTKA). We analyzed the perioperative blood loss with and without TXA in aseptic rTHA and rTKA as well as in second-stage reimplantation for hip and knee periprosthetic infection. MATERIALS AND METHODS: In this prospective cohor…	Journal Article
Other tematic	1	WoS	Uzel, K; Azboy, I; Parvizi, J	2023	Venous thromboembolism in orthopedic surgery: Global guidelines	ACTA ORTHOPAEDICA ET TRAUMATOLOGICA TURCICA	Venous thromboembolism (VTE) is a severe complication that can occur after major orthopedic procedures. As VTE-related morbidity and mortality are a significant concern for both medical professionals and patients, and preventative measures are typically employed. Multiple organizations, including the American College of Chest Physicians (ACCP) and the American Academy of Orthopedic Surgeons (AAOS…		10.5152/j.aott.2023.23074
Other tematic	1	PUBMED	Shohat N||Goh GS||Harrer SL||Brown S	2022 Feb	Dilute Povidone-Iodine Irrigation Reduces the Rate of Periprosthetic Joint Infection Following Hip and Knee Arthroplasty: An Analysis of 31,331 Cases.	J Arthroplasty	BACKGROUND: Total joint arthroplasty (TJA) surgeons employ various strategies to reduce the risk of periprosthetic joint infection (PJI). Few studies have examined the efficacy of preclosure dilute povidone-iodine irrigation in a large cohort accounting for recent practice changes in TJA. This study compared the risk of PJI in TJA patients with and without dilute povidone-iodine irrigation. METHO…	Journal Article
Other tematic	1	WoS	van Rijckevorsel, VAJIM; Roukema, GR; Kuijper, TM; de Jong, L	2022	Clinical outcomes of tranexamic acid in acute hip hemiarthroplasties in frail geriatric patients	ORTHOPAEDICS & TRAUMATOLOGY-SURGERY & RESEARCH	Background: Tranexamic acid (TXA) has shown to significantly reduce perioperative blood loss in elective orthopedic joint replacement surgery but is yet not implemented in acute hip fracture surgery for elderly patients who are particularly vulnerable to perioperative blood loss and postoperative anemia. Aim of this study is to answer the following questions: 1. Does TXA reduce bleeding associate…		10.1016/j.otsr.2022.103219
Other tematic	1	WoS	Yang, JQ; Yang, L; Tan, JS; Huo, KP; Zhao, L; Cai, DZ	2020	Reduction of Blood Loss by Intra-articular Injection of Tranexamic Acid Combined with Knee and Hip Flexion at 45° During Primary Total Knee Arthroplasty: A Randomized Controlled Trial	ORTHOPAEDIC SURGERY	Objective To explore the hemostatic effect of intra-articular administration of tranexamic acid (TXA) combined with knee flexion in total knee arthroplasty (TKA). Methods This randomized controlled trial was conducted at the Third Affiliated Hospital of Southern Medical University (Guangzhou, China) from January 2017 to February 2018. The patients were randomized 1:1 to the TXA group (TXA 500 mg …		10.1111/os.12814
Other tematic	1	WoS	Yang, Y; Lv, YM; Ding, PJ; Li, J; Zhang, YZ	2015	Leg position influences early blood loss and functional recovery following total knee arthroplasty: A randomized study	INTERNATIONAL JOURNAL OF SURGERY	Background: Hidden blood loss is a major factor influencing functional recovery and quality of life in patients undergoing total knee arthroplasty. Special hip and knee flexion positions after have been reported to have promising results with respect to reducing perioperative blood loss. The purpose of this study was to determine the effect of postoperative leg position on blood loss and function…		10.1016/j.ijsu.2015.09.053
Other tematic	1	WoS	Yuan, ZF; Yin, H; Ma, WP; Xing, DL	2016	The combined effect of administration of intravenous and topical tranexamic acid on blood loss and transfusion rate in total knee arthroplasty: combined tranexamic acid for TKA	BONE & JOINT RESEARCH	Objectives Tranexamic acid (TXA) is an antifibrinolytic agent used as a blood-sparing technique in total knee arthroplasty (TKA), and is routinely administered by intravenous (IV) or intraarticular (IA) injection. Recently, a novel method of TXA administration, the combined IV and IA application of TXA, has been applied in TKA. However, the scientific evidence of combined administration of TXA in…		10.1302/2046-3758.58.BJR-2016-0001.R2
Other tematic	1	SCOPUS	Wu X.; Chen W.; Rong R.; Pan B.; Hu X.; Zheng L.; Alimu A.; Chu C.; Tu Y.; Zhang Z.; Ye Y.; Gu M.; Sheng P.	2024	Application of the New Irrigation Protocol to Reduce Recurrence Rate in the Management Of Periprosthetic Joint Infection	Orthopaedic Surgery	Objective: Irrigation is a conventional treatment for acute and chronic periprosthetic joint infections (PJI). However, there has been no unified standard for irrigation during surgery for PJI in the past, and the efficacy is uncertain. The purpose of this study is to create a new irrigation protocol to enhance the infection control rate and reduce the postoperative recurrence rate of PJI patient…	Article	10.1111/os.13948
Other tematic	1	SCOPUS	Xu Q.; Wang Q.; Zhu J.; Lin J.; Lu Z.; Wang T.; Wang X.; Xia Q.	2023	Clinical outcomes of proximal femoral reconstruction technique combined with THA in the treatment of high dislocation secondary to septic arthritis: a retrospective single-center study	BMC Musculoskeletal Disorders	Purpose: The aim of this retrospective study was to examine the clinical outcomes and complications of proximal femur reconstruction (PFR) combined with total hip arthroplasty (THA) in patients with high hip dislocation secondary to septic arthritis (SA). Methods: Between September 2016 to September 2021, we performed a series of 15 consecutive PFR combined with THA on patients with high dislocat…	Article	10.1186/s12891-023-06818-8
Other tematic	1	Epistemonikos	Zhou, W	2023	A comparative study on hemostasis effect of different application methods and time of tranexamic acid in total hip arthroplasty	European journal of trauma and emergency surgery	OBJECTIVES: To analyze the hemostatic effect of different application methods and time of tranexamic acid (TXA) on primary unilateral total hip arthroplasty. METHODS: A total of 126 patients with primary unilateral total hip replacement admitted between January 2019 and January 2021 were recruited. The patients were divided into three groups (42 people in each group) by random number table method…		10.1007/s00068-023-02397-4
Other tematic	1	WoS	Zhou, XD; Zhang, Y; Jiang, LF; Zhang, JJ; Zhou, D; Wu, LD; Huang, Y; Xu, NW	2019	Efficacy and Safety of Tranexamic Acid in Intertrochanteric Fractures: A Single-Blind Randomized Controlled Trial	ORTHOPAEDIC SURGERY	Objective To investigate the efficacy and safety of tranexamic acid (TXA) in the reduction of bleeding and the need for transfusion in elderly intertrochanteric fracture patients. Methods A total of 100 patients with intertrochanteric fractures undergoing surgery were enrolled and randomly allocated to the TXA group in which patients (75.10 +/- 8.27 years old) were treated with 1 g of TXA, or the…		10.1111/os.12511
Other tematic	1	SCOPUS	Yang J.; Olsen A.S.; Serino J.; Terhune E.B.; DeBenedetti A.; Della Valle C.J.	2021	Similar 90-day outcomes among inpatient and outpatient arthroplasties: A single-surgeon matched cohort analysis	Bone and Joint Journal	Aims The proportion of arthroplasties performed in the ambulatory setting has increased considerably. However, there are concerns whether same-day discharge may increase the risk of complications. The aim of this study was to compare 90-day outcomes between inpatient arthroplasties and outpatient arthroplasties performed at an ambulatory surgery centre (ASC), and determine whether there is a lear…	Article	10.1302/0301-620X.103B7.BJJ-2020-2341.R1
Other tematic	1	SCOPUS	Yang Z.; Ji W.; Xia Y.; Wang X.	2023	Late summer is a risk factor for periprosthetic joint infection after total joint arthroplasty: A retrospective cohort study	Medicine (United States)	To explore whether season is a risk factor of periprosthetic joint infection (PJI) after total joint arthroplasty (TJA) and explain it with the theory of traditional Chinese medicine. This was a retrospective cohort study. Only patients who suffered from PJI within 1 month after TJA were included in the study. Occurrence of PJI was the outcome of this study. Chi-squared test and t test was used t…	Article	10.1097/MD.0000000000033089
Other tematic	1	Cochrane		2024	Clinical study of topical application of spearhead viper haemagglutinin to reduce perioperative blood loss in total hip arthroplasty: a prospective randomised controlled trial	trialsearch.who.int
Other tematic	1	Epistemonikos		2023	Effect of oxidized regenerated cellulose on perioperative blood loss in total hip arthroplasty: a prospective randomized controlled study	Chinese Clinical Trial Register	INTERVENTION: Control:none;TXA group:Intraoperative topical tranexamic acid;Oxidized regenerated cellulose group:Intraoperative oxidized regenerated cellulose; CONDITION: hip osteoarthritis PRIMARY OUTCOME: perioperative blood loss; SECONDARY OUTCOME: Hemoglobin, hematocrit, and albumin;Harris scale;visual analogue scale;Hip swelling and swelling rate;Inflammation markers (C‐reactive protein, int…
Other tematic	1	Cochrane		2017	Reducing Blood Loss Using Tisseel in TKA	clinicaltrials.gov
Other tematic	1	Cochrane		2016	Topical Tranexamic Acid and Floseal® in Total Knee Arthroplasty	clinicaltrials.gov
Other tematic	1	WoS	Lee, SY; Chong, S; Balasubramanian, D; Na, YG; Kim, TK	2017	What is the Ideal Route of Administration of Tranexamic Acid in TKA? A Randomized Controlled Trial	CLINICAL ORTHOPAEDICS AND RELATED RESEARCH	TKA commonly involves substantial blood loss and tranexamic acid has been used to reduce blood loss after TKA. Numerous clinical trials have documented the efficacy and safety of intravenous (IV) or intraarticular (IA) use of tranexamic acid. Combined administration of tranexamic acid also has been suggested; however, there is no consensus regarding the ideal route of tranexamic acid administrati…		10.1007/s11999-017-5311-z
NR + MA	1	Epistemonikos	Ye W	2020	The optimal regimen of oral tranexamic acid administration for primary total knee/hip replacement: a meta-analysis and narrative review of a randomized controlled trial.	Journal of orthopaedic surgery and research	BACKGROUND: Oral tranexamic acid (TXA) has been demonstrated to reduce the blood loss in primary total knee and hip arthroplasty, but the optimal regimen of oral TXA administration is still unknown. This study aimed to find the best number of administrations of oral TXA for primary total knee and hip arthroplasty. METHODS: The PubMed, Embase, and Cochrane Library databases were searched for relev…		10.1186/s13018-020-01983-1
Literature Review	1	SCOPUS	Xiong L.; Li H.; Huang X.; Jie S.; Zhu W.; Pan J.; Wu X.; Mao X.	2023	Both Acetabular and Femoral Reconstructions With Impaction Bone Grafting in Revision Total Hip Arthroplasty: Case Series and Literature Review	Arthroplasty Today	Background: Extensive bone loss on femur and acetabulum posed a big challenge to orthopedists in total hip revision surgeries. Impaction bone grafting (IBG) as a valuable bone preservation technique could effectively address this problem. Either IBG revision on the femoral or acetabular side was well studied, while its use on both sides in one operation was not. The aim of this study is to presen…	Article	10.1016/j.artd.2023.101160
Literature Review	1	WoS	Rhind, JH; Baker, C; Roberts, PJ	2020	Total Hip Arthroplasty in the Obese Patient: Tips and Tricks and Review of the Literature	INDIAN JOURNAL OF ORTHOPAEDICS	Aim There is a lack of consensus on the optimal method of performing primary hip arthroplasty in obese patients and limited evidence. This article presents a series of considerations based on the authors' experiences as well as a review of the literature. Preoperative Care In the preoperative phase, an informed consent process is recommended. Weight loss is recommended according to NHS England gu…		10.1007/s43465-020-00164-w
Literature Review	1	WoS	Borsinger, TM; Chandi, SK; Puri, S; Debbi, EM; Gausden, EB; Chalmers, BP	2024	The Efficacy and Safety of Tranexamic Acid in Total Hip and Knee Arthroplasty: A Literature Review	HSS JOURNAL	Historically, total hip arthroplasty (THA) and total knee arthroplasty (TKA) have been associated with significant perioperative blood loss and a relatively high rate of allogeneic blood transfusions. However, in recent years, tranexamic acid (TXA), a competitive inhibitor of tissue plasminogen activator, inhibiting fibrinolysis of existing thrombi, has substantially decreased the need for blood …		10.1177/15563316231208716
In vitro study	1	WoS	Schwerdt, C; Röhner, E; Böhle, S; Jacob, B; Matziolis, G	2021	The bactericidal effect of vancomycin is not altered by tranexamic acid, adrenalin, dexamethasone, or lidocaine in vitro	SCIENTIFIC REPORTS	One of the most challenging complications of total knee arthroplasty (TKA) is periprosthetic joint infection (PJI). There is growing evidence of a good anti-infective effect of intrawound vancomycin powder in total joint arthroplasty. At the same time, various different locally applied substances have become popular in total joint arthroplasty. The objective of this study was therefore to investi…		10.1038/s41598-021-90302-7
In vitro study	1	WoS	Wagenbrenner, M; Heinz, T; Anderson, PM; Stratos, I; Arnholdt, J; Mayer-Wagner, S; Horas, K; Docheva, D; Holzapfel, BM; Rudert, M; Weissenberger, M	2024	Does Combined Treatment with Tranexamic Acid and Vancomycin Affect Human Chondrocytes In Vitro?	PHARMACEUTICALS	Background: The aim of our study was to examine the combined effects of tranexamic acid (TXA) and vancomycin powder (VP) on chondrocytes in vitro. Despite the use of TXA and VP being linked to a reduced risk of extensive postoperative blood loss and periprosthetic joint infections (PJIs) in TKA, the possible cytotoxic side effects on periarticular cell types remain unclear. Methods: Human chondro…		10.3390/ph17121576
Guidelines	1	SCOPUS	Arshi A.; Rozell J.C.; Aggarwal V.K.; Schwarzkopf R.	2024	NYU Clinical Practice Guidelines for VTE Prophylaxis Hip and Knee Arthroplasty	Bulletin of the Hospital for Joint Diseases	[No abstract available]	Article
Guidelines	1	SCOPUS	Lilova R.; Dubin J.; Hameed D.; Pettijohn W.A.; Bains S.S.; Reich J.; Moore M.C.; Delanois R.E.	2023	Assessment of the AAOS guidelines using the AGREE II instrument: An update	Journal of Orthopaedics	Background: The American Academy of Orthopaedic Surgeons (AAOS) provides clinical guidelines and frequently updates and expands on the recommendations. High quality, up-to-date, and applicable clinical guidelines are increasingly important tools for physicians to have. Assessing these continuously updating guidelines’ overall quality has most recently been done in 2013 when there were 14 guidelin…	Article	10.1016/j.jor.2023.10.033
Current practice	1	PUBMED	Abdel MP||Berry DJ	2019 Jul	Current Practice Trends in Primary Hip and Knee Arthroplasties Among Members of the American Association of Hip and Knee Surgeons: A Long-Term Update.	J Arthroplasty	At the 2018 Annual Meeting of the American Association of Hip and Knee Surgeons, an audience response poll was conducted to determine current practice patterns among its members. The poll pertained to primary total hip arthroplasties and primary total knee arthroplasties, and results were compared to the findings from similar polls completed at previous annual meetings of the American Association…	Journal Article
Consensus	1	SCOPUS	Gómez-Barrena E.; Warren T.; Walker I.; Jain N.; Kort N.; Loubignac F.; Newman S.; Perka C.; Spinarelli A.; Whitehouse M.R.; Zagra L.; De la Torre B.J.	2022	Prevention of Periprosthetic Joint Infection in Total Hip and Knee Replacement: One European Consensus	Journal of Clinical Medicine	Periprosthetic joint infection (PJI) is a devastating complication in total hip and knee replacement. Its prevention is key to decrease the incidence and avoid some consequences that seriously impact patients and health systems. In view of the variety of recommendations and guidelines, we decided to conduct an expert, peer-reviewed European consensus analysis about the pre-, intra-, and postopera…	Article	10.3390/jcm11020381
Comprehensive review	1	SCOPUS	Egerci O.F.; Yapar A.; Dogruoz F.; Selcuk H.; Kose O.	2024	Preventive strategies to reduce the rate of periprosthetic infections in total joint arthroplasty; a comprehensive review	Archives of Orthopaedic and Trauma Surgery	The increasing frequency of total hip (THA) and knee arthroplasties (TKA) is marred by the rise in periprosthetic joint infections (PJIs) and surgical site infections (SSIs), with PJIs incurring costs over $1.62 billion as of 2020 and individual case management averaging $90,000. SSIs additionally burden the U.S. healthcare economy with billions in expenses annually. PJI prevalence in primary THA…	Article	10.1007/s00402-024-05301-w
Animal study	1	PUBMED	Akcaalan S||Akcan G||Tufan AC||Caglar C||Akcaalan Y||Akkaya M||Dogan M	2024 Feb	Is tranexamic acid safe for the hip joint?	Naunyn Schmiedebergs Arch Pharmacol	To show the effects of tranexamic acid, which is a drug frequently used to control bleeding, on the hip joint and sciatic nerve in animal experiments. There were 15 rats in each of the 3 groups, with a total of 45 rats. Topical saline injections were applied to the first group, topical TXA injections to the second group, and intravenous (IV) TXA injections to the third group. In the samples taken…	Journal Article
	0	PUBMED	Zhirova TA||Lykov MS||Zyrianov MN||Babushkin VN	2014 Nov-Dec	[New oral anticoagulants for thromboprophylaxis under routine use of tranexamic acid after hip joint arthroplasty].	Anesteziol Reanimatol	PURPOSE: To evaluate the efficacy and safety of the novel oral anticoagulants under conservative hemostasis with tranexamic acid in hip arthroplasty. MATERIAL AND METHODS: All patients received 40 mg of enoxaparin 12 hours prior to surgery and on the operating day, and then they received either 10 mg of rivaroxaban (40 patients), 220 mg of dabigatran (42 patients) or 40 mng of enoxaparin (39 pati…	English Abstract||Journal Article||Randomized Controlled Trial
	0	PUBMED	Yazdi H||Klement MR||Hammad M||Inoue D||Xu C||Goswami K||Parvizi J	2020 Mar	Tranexamic Acid Is Associated With Reduced Periprosthetic Joint Infection After Primary Total Joint Arthroplasty.	J Arthroplasty	BACKGROUND: Previous studies have demonstrated preoperative anemia to be a strong risk factor for periprosthetic joint infection (PJI) in total joint arthroplasty (TJA). Allogeneic blood transfusion can be associated with increased risk of PJI after primary and revision TJA. Tranexamic acid (TXA) is known to reduce blood loss and the need for allogeneic blood transfusion after TJA. The hypothesis…	Journal Article
	0	PUBMED	Aljuhani WS||Alanazi AM||Saeed AI||Alhadlaq KH||Alhoshan YS||Aljaafri ZA	2023 Sep 22	Patient-related risk factors of prosthetic joint infections following total hip and knee arthroplasty at King Abdulaziz Medical City, a 10-year retrospective study.	J Orthop Surg Res	BACKGROUND: Total joint arthroplasty (TJA) can be associated with the development of periprosthetic joint infection (PJI). It is necessary to determine the modifiable and non-modifiable risk factors of PJI to provide optimum healthcare to TJA candidates. METHODS: This single-center retrospective review investigated 1198 patients who underwent TJA from 2012 to 2022. The data analysis comprised two…	Journal Article
	0	Epistemonikos	Belfast Health and Social Care Trust	2016	Investigating the Effect of Intravenous and Oral Tranexamic Acid on Blood Loss After Primary Hip and Knee Arthroplasty	clinicaltrials.gov	Although numerous studies have demonstrated efficacy in using tranexamic acid (TXA) in primary hip and knee arthroplasty, it has not yet become a recognised standard of care in the United Kingdom (UK). In part, this is because trials to date have excluded many of the patients who could most benefit from a reduced peri‐operative blood loss. This trial aims to maximize the potential of TXA by conti…
	0	Epistemonikos	Belfast Health and Social Care Trust	2016	Single centre randomised controlled trial to assess the effect of the addition of twenty-four hours of oral tranexamic acid post-operatively to a single intra-operative intravenous dose of tranexamic acid on calculated blood loss following primary hip and knee arthroplasty.	EU Clinical Trials Register	INTERVENTION: Product Name: Tranexamic acid Pharmaceutical Form: Tablet INN or Proposed INN: Tranexamic Acid Concentration unit: mg milligram(s) Concentration type: equal Concentration number: 500‐ Product Name: Tranexamic Acid Pharmaceutical Form: Solution for injection INN or Proposed INN: Tranexamic Acid Concentration unit: mg/ml milligram(s)/millilitre Concentration type: equal Concentration …
	0	SCOPUS	Heckmann N.D.; Haque T.F.; Piple A.S.; Mayfield C.K.; Bouz G.J.; Mayer L.W.; Oakes D.A.; Lieberman J.R.; Christ A.B.	2023	Tranexamic Acid and Prothrombotic Complications Following Total Hip and Total Knee Arthroplasty: A Population-Wide Safety Analysis Accounting for Surgeon Selection Bias	Journal of Arthroplasty	Background: Tranexamic acid (TXA) utilization during total joint arthroplasty (TJA) has become ubiquitous. However, concerns remain regarding the risk of thrombotic complications. The goal of this study was to examine the risk of prothrombotic complications in patients who received TXA during total knee (TKA) and total hip arthroplasty (THA). Methods: The Premier Healthcare Database was queried f…	Article	10.1016/j.arth.2022.08.026
	0	PUBMED	Hong GJ||Wilson LA||Liu J||Memtsoudis SG	2021 Mar	Tranexamic Acid Administration is Associated With a Decreased Odds of Prosthetic Joint Infection Following Primary Total Hip and Primary Total Knee Arthroplasty: A National Database Analysis.	J Arthroplasty	BACKGROUND: Tranexamic acid (TXA) for the reduction of blood loss in orthopedic surgery is coming into greater adoption. Because TXA administration lowers the incidence of blood transfusion and of hematoma formation, risk factors for infection, we asked whether TXA use might be associated with a lower incidence of periprosthetic joint infection (PJI) following orthopedic surgery. METHODS: We quer…	Journal Article
	0	PUBMED	Hsu YC||Hsu AHS||Wu CT||Tan TL||Wang JW||Kuo FC	2024 Dec 19	Association between IV and topical tranexamic acid use and periprosthetic joint infections in hip and knee arthroplasty: a retrospective study.	BMC Musculoskelet Disord	BACKGROUND: Anemia and blood transfusions are recognized as risk factors for periprosthetic joint infections (PJI). Tranexamic acid (TXA) is established in reducing perioperative blood loss and transfusion requirements. Our study investigates the impact of perioperative TXA administration on the incidence of PJI in patients undergoing total joint arthroplasty (TJA) and evaluates the association o…	Journal Article
	0	SCOPUS	Iannotti F.; Prati P.; Fidanza A.; Iorio R.; Ferretti A.; Prieto D.P.; Kort N.; Violante B.; Pipino G.; Panni A.S.; Hirschmann M.; Mugnaini M.; Indelli P.F.	2020	Prevention of Periprosthetic Joint Infection (PJI): A Clinical Practice Protocol in High-Risk Patients	Tropical Medicine and Infectious Disease	Background: Periprosthetic joint infection (PJI) represents 25% of failed total knee arthroplasties (TKA). The European Knee Associates (EKA) formed a transatlantic panel of experts to perform a literature review examining patient-related risk factors with the objective of producing perioperative recommendations in PJI high-risk patients. Methods: Multiple databases (Pubmed/MEDLINE, EMBASE, Scopu…	Review	10.3390/tropicalmed5040186
	0	Epistemonikos	Irwin A	2013	Oral versus intravenous tranexamic acid in enhanced-recovery primary total hip and knee replacement: results of 3000 procedures.	The bone & joint journal	In our department we use an enhanced recovery protocol for joint replacement of the lower limb. This incorporates the use of intravenous tranexamic acid (IVTA; 15 mg/kg) at the induction of anaesthesia. Recently there was a national shortage of IVTA for 18 weeks; during this period all patients received an oral preparation of tranexamic acid (OTA; 25 mg/kg). This retrospective study compares the …		10.1302/0301-620X.95B11.31055
	0	PUBMED	Kolin DA||Moverman MA||Menendez ME||Pagani NR||Puzzitiello RN||Kavolus JJ	2021 Jul-Aug	A break-even analysis of tranexamic acid for prevention of periprosthetic joint infection following total hip and knee arthroplasty.	J Orthop	PURPOSE: Despite the commonplace use of tranexamic acid in total joint arthroplasty, much of the current data regarding its cost-effectiveness examines savings directly related to its hemostatic properties, without considering its protective effect against periprosthetic joint infections. Using break-even economic modeling, we calculated the cost-effectiveness of routine tranexamic acid administr…	Journal Article
	0	SCOPUS	Li M.; Glassman A.	2019	What's New in Hip Replacement	Journal of Bone and Joint Surgery - American Volume	[No abstract available]	Review	10.2106/JBJS.19.00553
	0	Epistemonikos	Mannová J	2019	[Evaluation of Efficacy of Systemic Administration of Tranexamic Acid (Exacyl) in Total Hip and Knee Arthroplasty - Prospective Cohort Study].	Acta chirurgiae orthopaedicae et traumatologiae Cechoslovaca	PURPOSE OF THE STUDY To evaluate the efficacy of the systemic administration of two doses of tranexamic acid (TXA) in total knee (TKA) and hip arthroplasty (THA). MATERIAL AND METHODS The study evaluated a total of 295 patients who underwent total knee and hip arthroplasty for osteoarthritis, prospectively followed up were the patients who had been administered the tranexamic acid (TXA), and this…
	0	Cochrane	Z Yi, S Bin, Y Jing, Z Zongke, K Pengde, P Fuxing	2016	Tranexamic Acid Administration in Primary Total Hip Arthroplasty: a Randomized Controlled Trial of Intravenous Combined with Topical Versus Single-Dose Intravenous Administration	Journal of bone and joint surgery.	Background: The use of tranexamic acid (TXA) in primary total hip arthroplasty is well documented. However, considering the potential side effects, including deep vein thrombosis and pulmonary embolism, the ideal method of providing TXA to patients undergoing total hip arthroplasty remains controversial. The objective of this trial was to assess the efficacy and safety of intravenous (IV) adminis…
	0	SCOPUS	Zeng Y.; Si H.-B.; Shen B.; Yang J.; Zhou Z.-K.; Kang P.-D.; Pei F.-X.	2017	Intravenous combined with topical administration of tranexamic acid in primary total hip arthroplasty: A randomized controlled trial	Orthopaedic Surgery	Objective: Although there are still some controversies, large previous studies have confirmed that intravenous (i.v.) tranexamic acid (TXA) can effectively reduce blood loss and transfusions in total hip arthroplasty (THA) without increasing the risk of deep venous thrombosis. However, few studies have investigated the combination of i.v. and topical application of TXA in primary THA. The purpose…	Article	10.1111/os.12287
	0	Epistemonikos	Zhang Y	2020	[Efficacy and safety of tranexamic acid in total hip arthroplasty via direct anterior approach].	Zhongguo gu shang = China journal of orthopaedics and traumatology	OBJECTIVE: To evaluate the efficacy and safety of local application of tranexamic acid (TXA) in reducing perioperative blood loss in total hip arthroplasty via direct anterior approach (DAA). METHODS: From July 2013 to September 2018, 46 patients with avascular necrosis of the femoral head were divided into tranexamic acid group (n=23) and saline group (n=23). In the tranexamic acid group, there …		10.12200/j.issn.1003-0034.2020.11.010
	0	Cochrane	ZY Luo, D Wang, WK Meng, HY Wang, H Pan, FX Pei, ZK Zhou	2018	Oral tranexamic acid is equivalent to topical tranexamic acid without drainage in primary total hip arthroplasty: a double-blind randomized clinical trial	Thrombosis research	Purpose: To compare the efficacy of multiple doses of oral tranexamic acid (TXA) with topical TXA administration in reducing blood loss following total hip arthroplasty (THA). Patients and methods: In this double-blinded trial, 117 patients undergoing primary THA were randomized to receive 2 g TXA orally 2 h preoperatively, and two doses of 1 g TXA postoperatively (oral group) or 3 g of TXA topic…
	0	Cochrane	ZY Luo, HY Wang, D Wang, K Zhou, FX Pei, ZK Zhou	2018	Oral vs Intravenous vs Topical Tranexamic Acid in Primary Hip Arthroplasty: a Prospective, Randomized, Double-Blind, Controlled Study	Journal of arthroplasty	Background: Tranexamic acid (TXA) has demonstrated efficacy in reducing blood loss, reduction in hemoglobin, and blood transfusion requirements in primary total hip arthroplasty (THA). The optimal mode of TXA administration for patients undergoing primary THA is unclear. The purpose of this randomized controlled trial is to determine whether oral administration of TXA was superior to intravenous …
	0	Epistemonikos	Alshryda, Sattar	2006	A randomised controlled trial of the use of topical application of tranexamic acid in primary cemented total hip replacement	ISRCTN registry	INTERVENTION: Randomised controlled trial CONDITION: Musculoskeletal Diseases: total hip replacement ; Musculoskeletal Diseases ; Total hip replacement PRIMARY OUTCOME: Reduction in blood loss SECONDARY OUTCOME: Not provided at time of registration INCLUSION CRITERIA: Patients having unilateral primary cemented total hip replacement		10.1186/ISRCTN58762744
	0	SCOPUS	Brown T.S.; Banerjee S.; Russell R.D.; Mont M.A.; Huo M.H.	2014	What's new in total hip arthroplasty	Journal of Bone and Joint Surgery - American Volume	[No abstract available]	Review	10.2106/JBJS.N.00629
	0	SCOPUS	Chalmers B.P.; Puri S.; Watkins A.; Cororaton A.D.; Miller A.O.; Carli A.V.; Alexiades M.M.	2023	No Difference in the Rate of Periprosthetic Joint Infection in Patients Undergoing the Posterolateral Compared to the Direct Anterior Approach	Journal of Arthroplasty	Background: There remains inconsistent data about the association of surgical approach and periprosthetic joint infection (PJI). We sought to evaluate the risk of reoperation for superficial infection and PJI after primary total hip arthroplasty (THA) in a multivariate model. Methods: We reviewed 16,500 primary THAs, collecting data on surgical approach and all reoperations within 1 year for supe…	Article	10.1016/j.arth.2023.03.003
	0	WoS	Chen, JY; Lo, NN; Tay, DKJ; Chin, PL; Chia, SL; Yeo, SJ	2015	Intra-articular administration of tranexamic acid in total hip arthroplasty	JOURNAL OF ORTHOPAEDIC SURGERY	Purpose. To evaluate the effectiveness of intra-articular tranexamic acid (TXA) in reducing blood loss and the need for blood transfusion during total hip arthroplasty (THA). Methods. Records of 19 men and 31 women aged 46 to 83 (mean, 62) years who underwent primary THA with intra-articular administration of TXA were reviewed. They were compared with a matched cohort of 17 men and 33 women aged …		10.1177/230949901502300221
	0	Epistemonikos	Dr Andrew Fraval	2016	Tranexamic acid use in Total Hip Replacement - beyond blood loss: a randomised clinical trial of efficacy of tranexamic acid in improving postoperative inpatient functional outcomes following anterior total hip replacement.	ANZCTR	INTERVENTION: Patients will be randomly assigned to the control or experiment arm of the study by the pharmacist who will have a random sequence to dictate arm allocation. Those in the intervention arm will receive one 15mg per Kg intraoperative bolus of tranexamic acid intravenously at the time of induction of anaesthesia. With a further 15mg / kg bolus at 8hrs and 16 hours post procedure. The p…
	0	WoS	Fontalis, A; Berry, DJ; Shimmin, A; Slullitel, PA; Buttaro, MA; Li, C; Malchau, H; Haddad, FS	2021	Prevention of early complications following total hip replacement	SICOT-J	Total hip arthroplasty (THA) has been quoted as the operation of the century, owing to its efficacy and the substantial improvements evidenced with respect to functional patient outcomes and quality of life. However, early postoperative complications are often inevitable, hence it is imperative to take every step to prevent them and minimise morbidity and mortality. This manuscript focuses on the…		10.1051/sicotj/2021060
	0	SCOPUS	Gulabi D.; Yuce Y.; Erkal K.H.; Saglam N.; Camur S.	2019	The combined administration of systemic and topical tranexamic acid for total hip arthroplasty: Is it better than systemic?	Acta Orthopaedica et Traumatologica Turcica	Obective: The aim of this study was to evaluate the effect of combined intravenous and topical use of tranexamic acid (TXA) on total blood loss and transfusion rate in total hip arthroplasty. Methods: This prospective randomized study included 57 patients who had undergone total hip arthroplasty between September 2016 and September 2017. The IV administration group (Group 1) consisted of 26 patie…	Article	10.1016/j.aott.2019.03.001
	0	SCOPUS	Hatz D.; Anoushiravani A.A.; Chambers M.C.; El-Othmani M.M.; Saleh K.J.	2016	Approach to Decrease Infection Following Total Joint Arthroplasty	Orthopedic Clinics of North America	Surgical site infection in total joint arthroplasty is a challenging complication that warrants discussion with regard to prevention and management. Limiting postoperative infection rate is a paramount quest in the orthopedic community. Several preoperative risk factors have been identified in orthopedic literature with regards to likelihood of developing postoperative infection. This article eva…	Review	10.1016/j.ocl.2016.05.007
	0	Epistemonikos	Hourlier H	2014	Single tranexamic acid dose to reduce perioperative morbidity in primary total hip replacement: a randomised clinical trial.	Hip international : the journal of clinical and experimental research on hip pathology and therapy	INTRODUCTION: Although prophylactic tranexamic acid (TXA) is a safe, low-cost option to reduce bleeding in patients undergoing total hip replacement (THR), its optimal dose and duration is unknown. We compared the safety and effectiveness of TXA given as either a single injection or continuous infusion in THR patients, hypothesising that a second TXA dose would not offer any clinical advantages o…		10.5301/hipint.5000090
	0	Epistemonikos	Kimura OS	2021	Tranexamic acid use in high-risk blood transfusion patients undergoing total hip replacement: a randomised controlled trial.	Hip international : the journal of clinical and experimental research on hip pathology and therapy	INTRODUCTION: We hypothesised that a single preoperative intravenous dose of tranexamic acid (TXA) is effective in patients who undergo total hip arthroplasty (THA) and are at high risk of blood transfusion (preoperative haemoglobin level <13.0 g/dL). METHODS: A prospective, randomised controlled study of 308 patients who underwent primary THA was conducted. 256 participants remained in the study…		10.1177/1120700019889947
	0	Epistemonikos	KIMURA, Osamu de Sandes	2016	Controlled clinical trial using tranexamic acid in primary non-cemented total hip replacement		Total hip replacement (THR) is one of the surgical procedures that has the highest success rate in functional improvement and patient satisfaction. The procedure is associated with significant blood loss leading to acute anemia and transfusion requirements in 29.8% of cases. Blood transfusion is not a free complications procedure. Transmitted diseases, anaphylaxis, haemolytic reactions, low avail…
	0	Epistemonikos	Kushwaha NS	2023	Local Versus Systemic Tranexamic Acid in Total Hip Arthroplasty in Young Adults.	Cureus	Background Total hip arthroplasty (THA) is the most successful orthopedic elective surgical procedure for end-stage hip arthritis. THA is linked with significant blood loss, ranging from 1,188 to 1,651 mL, and a transfusion rate of 16-37%, which frequently results in postoperative blood transfusions. Postoperative blood transfusions can be avoided by using autologous blood transfusion, intraopera…		10.7759/cureus.36230
	0	Epistemonikos	Lancaster General Hospital	2020	Evaluation of TXA Prior to Surgery in the Geriatric Hip Fracture Population	clinicaltrials.gov	A significant portion of the geriatric hip fracture population have comorbidities including chronic kidney disease, congestive heart failure, ischemic heart disease, stroke, etc. These patients may be anemic prior to the surgery, and are at increased risk for further blood loss as a result of the fracture and surgical operation. However, intra‐operative or post‐operative blood transfusions also i…
	0	WoS	Lloyd, TD; Neal-Smith, G; Fennelly, J; Claireaux, H; Bretherton, C; Carr, AJ; Murphy, M; Kendrick, BJ; Palmer, AJR	2020	Peri-operative administration of tranexamic acid in lower limb arthroplasty: a multicentre, prospective cohort study	ANAESTHESIA	In the UK, tranexamic acid is recommended for all surgical procedures where expected blood loss exceeds 500 ml. However, the optimal dose, route and timing of administration are not known. This study aimed to evaluate current practice of peri-operative tranexamic acid administration. Patients undergoing primary total hip arthroplasty, total knee arthroplasty or unicompartmental knee arthroplasty …		10.1111/anae.15056
	0	Epistemonikos	Lopez-Picado A	2019	Cost-benefit analysis of the use of tranexamic acid in total replacement hip surgery.	Journal of clinical anesthesia	STUDY OBJECTIVE: To establish the best dose regimen for tranexamic acid (TXA) in total hip replacement surgery. DESIGN: Secondary analysis based on data from a multicenter double-blind randomized clinical trial. SETTING: Two hospitals in Spain. INTERVENTIONS: TXA (2 doses) versus placebo. PATIENTS: Consecutive adults who underwent uncemented unilateral total replacement hip surgery. MEASUREMENTS:…		10.1016/j.jclinane.2019.04.006
	0	Epistemonikos	Machin JT	2014	Comparison of intra-operative regimes of tranexamic acid administration in primary total hip replacement.	Acta orthopaedica Belgica	The administration of tranexamic acid to decrease blood loss in primary total hip replacement is established. In this observational study three different regimes of tranexamic acid were used to investigate the effects of combined intravenous and topical administration of tranexamic acid to a single intravenous bolus given at induction or closure. Group 1 (n = 50) received 1 g tranexamic acid intr…
	0	PUBMED	Masaryk J||Melus V||Vidan J||Steno B	2022	Comparison of Intravenous and Topical Tranexamic Acid in Total Joint Arthroplasty.	Acta Chir Orthop Traumatol Cech	PURPOSE OF THE STUDY To compare topical and intravenous (IV) administration of tranexamic acid (TXA) 2 g in patients undergoing total hip arthroplasty (THA), or total knee arthroplasty (TKA). MATERIAL AND METHODS In total, 452 patients undergoing THA or TKA were randomised to 3 groups: 1) the IV TXA group received 2 doses of TXA 1 g intravenously 3 hours apart; 2) the topical TXA group received T…	Comparative Study||Journal Article||Randomized Controlled Trial
	0	SCOPUS	Matsen Ko L.J.; Yoo J.Y.; Maltenfort M.; Hughes A.; Smith E.B.; Sharkey P.F.	2016	The Effect of Implementing a Multimodal Approach on the Rates of Periprosthetic Joint Infection After Total Joint Arthroplasty	Journal of Arthroplasty	Introduction: We examined the efficacy of implementing a multimodal program aimed at reducing the incidence of periprosthetic joint infection (PJI) after total joint arthroplasty (TJA) in a mid-size community hospital. Methods: An infection reduction committee (IRC) was formed at our hospital in November 2010. The IRC consisted of two orthopaedic surgeons, an infectious disease specialist, an int…	Article	10.1016/j.arth.2015.08.043
	0	PUBMED	Mei L||Li H||Zhu W||Luo Y||Mao X	2020 Sep	Efficacy and safety of tranexamic acid in unilateral major revision total hip arthroplasty.	Ann Palliat Med	BACKGROUND: The risk of blood loss differs among subtypes of revision total hip arthroplasty (THA), and different tranexamic acid (TXA) protocols have rarely been studied in those conditions. The present study aimed to evaluate the efficacy and safety of intravenous and intravenous plus topical TXA in a subtype of revision THA. METHODS: We retrospectively reviewed 91 patients who underwent unilat…	Journal Article
	0	Epistemonikos	Nargol, Antoni	2009	Topical tranexamic acid in total hip replacement	ISRCTN registry			10.1186/ISRCTN59245192
	0	Epistemonikos	Palija S	2021	Effectiveness of different doses and routes of administration of tranexamic acid for total hip replacement.	International orthopaedics	PURPOSE: The aim of the study is to show the therapeutic efficacy, safety, and cost-benefit of using tranexamic acid (TXA), as well as the superiority of the route of administration and amount of dose in primary cementless total hip replacement (THR). METHODS: In this prospective, randomized, double-blind study, we divided 200 patients into five groups of 40 patients each. The placebo group did n…		10.1007/s00264-020-04585-y
	0	SCOPUS	Panula V.J.; Alakylä K.J.; Venäläinen M.S.; Haapakoski J.J.; Eskelinen A.P.; Manninen M.J.; Kettunen J.S.; Puhto A.-P.; Vasara A.I.; Elo L.L.; Mäkelä K.T.	2021	Risk factors for prosthetic joint infections following total hip arthroplasty based on 33,337 hips in the Finnish Arthroplasty Register from 2014 to 2018	Acta Orthopaedica	Background and purpose — Periprosthetic joint infection (PJI) is a devastating complication and more information on risk factors for PJI is required to find measures to prevent infections. Therefore, we assessed risk factors for PJI after primary total hip arthroplasty (THA) in a large patient cohort. Patients and methods — We analyzed 33,337 primary THAs performed between May 2014 and January 20…	Article	10.1080/17453674.2021.1944529
	0	Epistemonikos	Royal Adelaide Hospital	2013	Tranexamic Acid in Lower Limb Arthroplasty Pilot Trial	ANZCTR	INTERVENTION: Tranexamic acid ‐ 15mg/kg given intravenously at 50mg/min at skin incision (for total hip replacement) or just prior to tourniquet release (for total knee replacement) and repeated at 8 and 16 hours post‐operatively. CONDITION: Hip or knee joint replacement PRIMARY OUTCOME: Feasibility of extending our methodology to a large, pragmatic, multicenter trial using the following criteria…
	0	SCOPUS	Sigurdardottir M.; Sigurdsson M.I.; Olafsson Y.; Sverrisdottir S.H.; Gunnarsdottir I.; Sigurdsson E.L.; Karason S.	2023	Prevalence of modifiable risk factors in primary elective arthroplasty and their association with infections	Acta Orthopaedica	Background and purpose — The aim of this study was to identify the prevalence of modifiable risk factors of surgical site infections (SSI) in patients undergoing primary elective total joint arthroplasty (TJA) receiving conventional preoperative preparation, and to explore their association with infectious outcomes. Patients and methods — Information regarding modifiable risk factors (anemia, dia…	Article	10.2340/17453674.2023.8480
	0	PUBMED	Thapaliya A||Mittal MM||Ratcliff TL||Mounasamy V||Wukich DK||Sambandam SN	2024 Aug 20	Usage of Tranexamic Acid for Total Hip Arthroplasty: A Matched Cohort Analysis of 144,344 Patients.	J Clin Med	Background: The literature is inconclusive regarding the potential complications of tranexamic acid (TXA), an antifibrinolytic drug, for total hip arthroplasty (THA). The purpose of this study is to compare complication rates and patient outcomes between THA patients administered TXA vs. THA patients not administered TXA. Methods: The TriNetX Research network was utilized to generate a cohort of …	Journal Article
	0	Epistemonikos	Universitaire Ziekenhuizen KU Leuven	2012	The Effect of Topical Application of Tranexamic Acid in Total Hip Arthroplasty Through the Direct Anterior Approach. A Prospective, Double Blind, Placebo-controlled Clinical Trial	clinicaltrials.gov	The effects of topical application of 3g tranexamic acid for 2 hours prior to opening of the suction drain following a total hip replacement
	0	Epistemonikos	University Hospital of North Tees and Hartlepool	2009	Randomised Controlled Trial of the Use of Topical Application of Tranexamic Acid in Primary Total Hip Replacement.	EU Clinical Trials Register	INTERVENTION: Trade Name: Cyklokapron® Product Name: Cyklokapron® Product Code: NA Pharmaceutical Form: Injection* Pharmaceutical form of the placebo: Intravenous infusion Route of administration of the placebo: Local use (Noncurrent) CONDITION: Blood loss in total hip replacement in patient with ostoearthritis and rheumatoid arthritis. PRIMARY OUTCOME: Main Objective: To find out whether Tranexa…
	0	SCOPUS	Yamaguchi A.; Goto K.; Kawai T.; Kuroda Y.; Sano K.; Matsuda S.	2019	Dose optimization of topical tranexamic acid for primary total hip arthroplasty: A prospective cohort study	Journal of Orthopaedic Science	Background: Recently, the topical application of tranexamic acid has become widespread, and it is effective in reducing postoperative blood loss and transfusion rate in total hip arthroplasty. There is no consensus on the optimal dose of topical tranexamic acid. This study aimed to assess the efficacy and safety of topical tranexamic acid on postoperative blood loss and determine the optimal topi…	Article	10.1016/j.jos.2018.09.004

## Sheet: Abstract screening
Reasons for exclusion	Excluded	Author(s)	Date of Publication	Title	Journal Title Abbreviation	Abstract	Publication Type	DOI
Wrong outcome	1	Belfast Health and Social Care Trust	2016	Investigating the Effect of Intravenous and Oral Tranexamic Acid on Blood Loss After Primary Hip and Knee Arthroplasty	clinicaltrials.gov	Although numerous studies have demonstrated efficacy in using tranexamic acid (TXA) in primary hip and knee arthroplasty, it has not yet become a recognised standard of care in the United Kingdom (UK). In part, this is because trials to date have excluded many of the patients who could most benefit from a reduced peri‐operative blood loss. This trial aims to maximize the potential of TXA by conti…
Wrong outcome	1	Belfast Health and Social Care Trust	2016	Single centre randomised controlled trial to assess the effect of the addition of twenty-four hours of oral tranexamic acid post-operatively to a single intra-operative intravenous dose of tranexamic acid on calculated blood loss following primary hip and knee arthroplasty.	EU Clinical Trials Register	INTERVENTION: Product Name: Tranexamic acid Pharmaceutical Form: Tablet INN or Proposed INN: Tranexamic Acid Concentration unit: mg milligram(s) Concentration type: equal Concentration number: 500‐ Product Name: Tranexamic Acid Pharmaceutical Form: Solution for injection INN or Proposed INN: Tranexamic Acid Concentration unit: mg/ml milligram(s)/millilitre Concentration type: equal Concentration …
Wrong outcome	1	Irwin A	2013	Oral versus intravenous tranexamic acid in enhanced-recovery primary total hip and knee replacement: results of 3000 procedures.	The bone & joint journal	In our department we use an enhanced recovery protocol for joint replacement of the lower limb. This incorporates the use of intravenous tranexamic acid (IVTA; 15 mg/kg) at the induction of anaesthesia. Recently there was a national shortage of IVTA for 18 weeks; during this period all patients received an oral preparation of tranexamic acid (OTA; 25 mg/kg). This retrospective study compares the …		10.1302/0301-620X.95B11.31055
Wrong outcome	1	Kolin DA||Moverman MA||Menendez ME||Pagani NR||Puzzitiello RN||Kavolus JJ	2021 Jul-Aug	A break-even analysis of tranexamic acid for prevention of periprosthetic joint infection following total hip and knee arthroplasty.	J Orthop	PURPOSE: Despite the commonplace use of tranexamic acid in total joint arthroplasty, much of the current data regarding its cost-effectiveness examines savings directly related to its hemostatic properties, without considering its protective effect against periprosthetic joint infections. Using break-even economic modeling, we calculated the cost-effectiveness of routine tranexamic acid administr…	Journal Article
Wrong outcome	1	Mannová J	2019	[Evaluation of Efficacy of Systemic Administration of Tranexamic Acid (Exacyl) in Total Hip and Knee Arthroplasty - Prospective Cohort Study].	Acta chirurgiae orthopaedicae et traumatologiae Cechoslovaca	PURPOSE OF THE STUDY To evaluate the efficacy of the systemic administration of two doses of tranexamic acid (TXA) in total knee (TKA) and hip arthroplasty (THA). MATERIAL AND METHODS The study evaluated a total of 295 patients who underwent total knee and hip arthroplasty for osteoarthritis, prospectively followed up were the patients who had been administered the tranexamic acid (TXA), and this…
Wrong outcome	1	Z Yi, S Bin, Y Jing, Z Zongke, K Pengde, P Fuxing	2016	Tranexamic Acid Administration in Primary Total Hip Arthroplasty: a Randomized Controlled Trial of Intravenous Combined with Topical Versus Single-Dose Intravenous Administration	Journal of bone and joint surgery.	Background: The use of tranexamic acid (TXA) in primary total hip arthroplasty is well documented. However, considering the potential side effects, including deep vein thrombosis and pulmonary embolism, the ideal method of providing TXA to patients undergoing total hip arthroplasty remains controversial. The objective of this trial was to assess the efficacy and safety of intravenous (IV) adminis…
Wrong outcome	1	Zhang Y	2020	[Efficacy and safety of tranexamic acid in total hip arthroplasty via direct anterior approach].	Zhongguo gu shang = China journal of orthopaedics and traumatology	OBJECTIVE: To evaluate the efficacy and safety of local application of tranexamic acid (TXA) in reducing perioperative blood loss in total hip arthroplasty via direct anterior approach (DAA). METHODS: From July 2013 to September 2018, 46 patients with avascular necrosis of the femoral head were divided into tranexamic acid group (n=23) and saline group (n=23). In the tranexamic acid group, there …		10.12200/j.issn.1003-0034.2020.11.010
Wrong outcome	1	ZY Luo, D Wang, WK Meng, HY Wang, H Pan, FX Pei, ZK Zhou	2018	Oral tranexamic acid is equivalent to topical tranexamic acid without drainage in primary total hip arthroplasty: a double-blind randomized clinical trial	Thrombosis research	Purpose: To compare the efficacy of multiple doses of oral tranexamic acid (TXA) with topical TXA administration in reducing blood loss following total hip arthroplasty (THA). Patients and methods: In this double-blinded trial, 117 patients undergoing primary THA were randomized to receive 2 g TXA orally 2 h preoperatively, and two doses of 1 g TXA postoperatively (oral group) or 3 g of TXA topic…
Wrong outcome	1	Dr Andrew Fraval	2016	Tranexamic acid use in Total Hip Replacement - beyond blood loss: a randomised clinical trial of efficacy of tranexamic acid in improving postoperative inpatient functional outcomes following anterior total hip replacement.	ANZCTR	INTERVENTION: Patients will be randomly assigned to the control or experiment arm of the study by the pharmacist who will have a random sequence to dictate arm allocation. Those in the intervention arm will receive one 15mg per Kg intraoperative bolus of tranexamic acid intravenously at the time of induction of anaesthesia. With a further 15mg / kg bolus at 8hrs and 16 hours post procedure. The p…
Wrong outcome	1	Fontalis, A; Berry, DJ; Shimmin, A; Slullitel, PA; Buttaro, MA; Li, C; Malchau, H; Haddad, FS	2021	Prevention of early complications following total hip replacement	SICOT-J	Total hip arthroplasty (THA) has been quoted as the operation of the century, owing to its efficacy and the substantial improvements evidenced with respect to functional patient outcomes and quality of life. However, early postoperative complications are often inevitable, hence it is imperative to take every step to prevent them and minimise morbidity and mortality. This manuscript focuses on the…		10.1051/sicotj/2021060
Wrong outcome	1	Hatz D.; Anoushiravani A.A.; Chambers M.C.; El-Othmani M.M.; Saleh K.J.	2016	Approach to Decrease Infection Following Total Joint Arthroplasty	Orthopedic Clinics of North America	Surgical site infection in total joint arthroplasty is a challenging complication that warrants discussion with regard to prevention and management. Limiting postoperative infection rate is a paramount quest in the orthopedic community. Several preoperative risk factors have been identified in orthopedic literature with regards to likelihood of developing postoperative infection. This article eva…	Review	10.1016/j.ocl.2016.05.007
Wrong outcome	1	Hourlier H	2014	Single tranexamic acid dose to reduce perioperative morbidity in primary total hip replacement: a randomised clinical trial.	Hip international : the journal of clinical and experimental research on hip pathology and therapy	INTRODUCTION: Although prophylactic tranexamic acid (TXA) is a safe, low-cost option to reduce bleeding in patients undergoing total hip replacement (THR), its optimal dose and duration is unknown. We compared the safety and effectiveness of TXA given as either a single injection or continuous infusion in THR patients, hypothesising that a second TXA dose would not offer any clinical advantages o…		10.5301/hipint.5000090
Wrong outcome	1	Kimura OS	2021	Tranexamic acid use in high-risk blood transfusion patients undergoing total hip replacement: a randomised controlled trial.	Hip international : the journal of clinical and experimental research on hip pathology and therapy	INTRODUCTION: We hypothesised that a single preoperative intravenous dose of tranexamic acid (TXA) is effective in patients who undergo total hip arthroplasty (THA) and are at high risk of blood transfusion (preoperative haemoglobin level <13.0 g/dL). METHODS: A prospective, randomised controlled study of 308 patients who underwent primary THA was conducted. 256 participants remained in the study…		10.1177/1120700019889947
Wrong outcome	1	KIMURA, Osamu de Sandes	2016	Controlled clinical trial using tranexamic acid in primary non-cemented total hip replacement		Total hip replacement (THR) is one of the surgical procedures that has the highest success rate in functional improvement and patient satisfaction. The procedure is associated with significant blood loss leading to acute anemia and transfusion requirements in 29.8% of cases. Blood transfusion is not a free complications procedure. Transmitted diseases, anaphylaxis, haemolytic reactions, low avail…
Wrong outcome	1	Kushwaha NS	2023	Local Versus Systemic Tranexamic Acid in Total Hip Arthroplasty in Young Adults.	Cureus	Background Total hip arthroplasty (THA) is the most successful orthopedic elective surgical procedure for end-stage hip arthritis. THA is linked with significant blood loss, ranging from 1,188 to 1,651 mL, and a transfusion rate of 16-37%, which frequently results in postoperative blood transfusions. Postoperative blood transfusions can be avoided by using autologous blood transfusion, intraopera…		10.7759/cureus.36230
Wrong outcome	1	Lloyd, TD; Neal-Smith, G; Fennelly, J; Claireaux, H; Bretherton, C; Carr, AJ; Murphy, M; Kendrick, BJ; Palmer, AJR	2020	Peri-operative administration of tranexamic acid in lower limb arthroplasty: a multicentre, prospective cohort study	ANAESTHESIA	In the UK, tranexamic acid is recommended for all surgical procedures where expected blood loss exceeds 500 ml. However, the optimal dose, route and timing of administration are not known. This study aimed to evaluate current practice of peri-operative tranexamic acid administration. Patients undergoing primary total hip arthroplasty, total knee arthroplasty or unicompartmental knee arthroplasty …		10.1111/anae.15056
Wrong outcome	1	Lopez-Picado A	2019	Cost-benefit analysis of the use of tranexamic acid in total replacement hip surgery.	Journal of clinical anesthesia	STUDY OBJECTIVE: To establish the best dose regimen for tranexamic acid (TXA) in total hip replacement surgery. DESIGN: Secondary analysis based on data from a multicenter double-blind randomized clinical trial. SETTING: Two hospitals in Spain. INTERVENTIONS: TXA (2 doses) versus placebo. PATIENTS: Consecutive adults who underwent uncemented unilateral total replacement hip surgery. MEASUREMENTS:…		10.1016/j.jclinane.2019.04.006
Wrong outcome	1	Machin JT	2014	Comparison of intra-operative regimes of tranexamic acid administration in primary total hip replacement.	Acta orthopaedica Belgica	The administration of tranexamic acid to decrease blood loss in primary total hip replacement is established. In this observational study three different regimes of tranexamic acid were used to investigate the effects of combined intravenous and topical administration of tranexamic acid to a single intravenous bolus given at induction or closure. Group 1 (n = 50) received 1 g tranexamic acid intr…
Wrong outcome	1	Matsen Ko L.J.; Yoo J.Y.; Maltenfort M.; Hughes A.; Smith E.B.; Sharkey P.F.	2016	The Effect of Implementing a Multimodal Approach on the Rates of Periprosthetic Joint Infection After Total Joint Arthroplasty	Journal of Arthroplasty	Introduction: We examined the efficacy of implementing a multimodal program aimed at reducing the incidence of periprosthetic joint infection (PJI) after total joint arthroplasty (TJA) in a mid-size community hospital. Methods: An infection reduction committee (IRC) was formed at our hospital in November 2010. The IRC consisted of two orthopaedic surgeons, an infectious disease specialist, an int…	Article	10.1016/j.arth.2015.08.043
Wrong outcome	1	Palija S	2021	Effectiveness of different doses and routes of administration of tranexamic acid for total hip replacement.	International orthopaedics	PURPOSE: The aim of the study is to show the therapeutic efficacy, safety, and cost-benefit of using tranexamic acid (TXA), as well as the superiority of the route of administration and amount of dose in primary cementless total hip replacement (THR). METHODS: In this prospective, randomized, double-blind study, we divided 200 patients into five groups of 40 patients each. The placebo group did n…		10.1007/s00264-020-04585-y
Wrong outcome	1	Panula V.J.; Alakylä K.J.; Venäläinen M.S.; Haapakoski J.J.; Eskelinen A.P.; Manninen M.J.; Kettunen J.S.; Puhto A.-P.; Vasara A.I.; Elo L.L.; Mäkelä K.T.	2021	Risk factors for prosthetic joint infections following total hip arthroplasty based on 33,337 hips in the Finnish Arthroplasty Register from 2014 to 2018	Acta Orthopaedica	Background and purpose — Periprosthetic joint infection (PJI) is a devastating complication and more information on risk factors for PJI is required to find measures to prevent infections. Therefore, we assessed risk factors for PJI after primary total hip arthroplasty (THA) in a large patient cohort. Patients and methods — We analyzed 33,337 primary THAs performed between May 2014 and January 20…	Article	10.1080/17453674.2021.1944529
Wrong outcome	1	Yamaguchi A.; Goto K.; Kawai T.; Kuroda Y.; Sano K.; Matsuda S.	2019	Dose optimization of topical tranexamic acid for primary total hip arthroplasty: A prospective cohort study	Journal of Orthopaedic Science	Background: Recently, the topical application of tranexamic acid has become widespread, and it is effective in reducing postoperative blood loss and transfusion rate in total hip arthroplasty. There is no consensus on the optimal dose of topical tranexamic acid. This study aimed to assess the efficacy and safety of topical tranexamic acid on postoperative blood loss and determine the optimal topi…	Article	10.1016/j.jos.2018.09.004
Other tematic	1	Iannotti F.; Prati P.; Fidanza A.; Iorio R.; Ferretti A.; Prieto D.P.; Kort N.; Violante B.; Pipino G.; Panni A.S.; Hirschmann M.; Mugnaini M.; Indelli P.F.	2020	Prevention of Periprosthetic Joint Infection (PJI): A Clinical Practice Protocol in High-Risk Patients	Tropical Medicine and Infectious Disease	Background: Periprosthetic joint infection (PJI) represents 25% of failed total knee arthroplasties (TKA). The European Knee Associates (EKA) formed a transatlantic panel of experts to perform a literature review examining patient-related risk factors with the objective of producing perioperative recommendations in PJI high-risk patients. Methods: Multiple databases (Pubmed/MEDLINE, EMBASE, Scopu…	Review	10.3390/tropicalmed5040186
Other tematic	1	Lancaster General Hospital	2020	Evaluation of TXA Prior to Surgery in the Geriatric Hip Fracture Population	clinicaltrials.gov	A significant portion of the geriatric hip fracture population have comorbidities including chronic kidney disease, congestive heart failure, ischemic heart disease, stroke, etc. These patients may be anemic prior to the surgery, and are at increased risk for further blood loss as a result of the fracture and surgical operation. However, intra‐operative or post‐operative blood transfusions also i…
Other tematic	1	Mei L||Li H||Zhu W||Luo Y||Mao X	2020 Sep	Efficacy and safety of tranexamic acid in unilateral major revision total hip arthroplasty.	Ann Palliat Med	BACKGROUND: The risk of blood loss differs among subtypes of revision total hip arthroplasty (THA), and different tranexamic acid (TXA) protocols have rarely been studied in those conditions. The present study aimed to evaluate the efficacy and safety of intravenous and intravenous plus topical TXA in a subtype of revision THA. METHODS: We retrospectively reviewed 91 patients who underwent unilat…	Journal Article
Other tematic	1	University Hospital of North Tees and Hartlepool	2009	Randomised Controlled Trial of the Use of Topical Application of Tranexamic Acid in Primary Total Hip Replacement.	EU Clinical Trials Register	INTERVENTION: Trade Name: Cyklokapron® Product Name: Cyklokapron® Product Code: NA Pharmaceutical Form: Injection* Pharmaceutical form of the placebo: Intravenous infusion Route of administration of the placebo: Local use (Noncurrent) CONDITION: Blood loss in total hip replacement in patient with ostoearthritis and rheumatoid arthritis. PRIMARY OUTCOME: Main Objective: To find out whether Tranexa…
Other tematic	1	Zhirova TA||Lykov MS||Zyrianov MN||Babushkin VN	2014 Nov-Dec	[New oral anticoagulants for thromboprophylaxis under routine use of tranexamic acid after hip joint arthroplasty].	Anesteziol Reanimatol	PURPOSE: To evaluate the efficacy and safety of the novel oral anticoagulants under conservative hemostasis with tranexamic acid in hip arthroplasty. MATERIAL AND METHODS: All patients received 40 mg of enoxaparin 12 hours prior to surgery and on the operating day, and then they received either 10 mg of rivaroxaban (40 patients), 220 mg of dabigatran (42 patients) or 40 mng of enoxaparin (39 pati…
Other tematic	1	Sigurdardottir M.; Sigurdsson M.I.; Olafsson Y.; Sverrisdottir S.H.; Gunnarsdottir I.; Sigurdsson E.L.; Karason S.	2023	Prevalence of modifiable risk factors in primary elective arthroplasty and their association with infections	Acta Orthopaedica	Background and purpose — The aim of this study was to identify the prevalence of modifiable risk factors of surgical site infections (SSI) in patients undergoing primary elective total joint arthroplasty (TJA) receiving conventional preoperative preparation, and to explore their association with infectious outcomes. Patients and methods — Information regarding modifiable risk factors (anemia, dia…	Article	10.2340/17453674.2023.8480
Other article type	1	Li M.; Glassman A.	2019	What's New in Hip Replacement	Journal of Bone and Joint Surgery - American Volume	[No abstract available]	Review	10.2106/JBJS.19.00553
Other article type	1	Alshryda, Sattar	2006	A randomised controlled trial of the use of topical application of tranexamic acid in primary cemented total hip replacement	ISRCTN registry	INTERVENTION: Randomised controlled trial CONDITION: Musculoskeletal Diseases: total hip replacement ; Musculoskeletal Diseases ; Total hip replacement PRIMARY OUTCOME: Reduction in blood loss SECONDARY OUTCOME: Not provided at time of registration INCLUSION CRITERIA: Patients having unilateral primary cemented total hip replacement		10.1186/ISRCTN58762744
Other article type	1	Chalmers B.P.; Puri S.; Watkins A.; Cororaton A.D.; Miller A.O.; Carli A.V.; Alexiades M.M.	2023	No Difference in the Rate of Periprosthetic Joint Infection in Patients Undergoing the Posterolateral Compared to the Direct Anterior Approach	Journal of Arthroplasty	Background: There remains inconsistent data about the association of surgical approach and periprosthetic joint infection (PJI). We sought to evaluate the risk of reoperation for superficial infection and PJI after primary total hip arthroplasty (THA) in a multivariate model. Methods: We reviewed 16,500 primary THAs, collecting data on surgical approach and all reoperations within 1 year for supe…	Article	10.1016/j.arth.2023.03.003
Other article type	1	Nargol, Antoni	2009	Topical tranexamic acid in total hip replacement	ISRCTN registry			10.1186/ISRCTN59245192
Other article type	1	Royal Adelaide Hospital	2013	Tranexamic Acid in Lower Limb Arthroplasty Pilot Trial	ANZCTR	INTERVENTION: Tranexamic acid ‐ 15mg/kg given intravenously at 50mg/min at skin incision (for total hip replacement) or just prior to tourniquet release (for total knee replacement) and repeated at 8 and 16 hours post‐operatively. CONDITION: Hip or knee joint replacement PRIMARY OUTCOME: Feasibility of extending our methodology to a large, pragmatic, multicenter trial using the following criteria…
No abstract available	1	Brown T.S.; Banerjee S.; Russell R.D.; Mont M.A.; Huo M.H.	2014	What's new in total hip arthroplasty	Journal of Bone and Joint Surgery - American Volume	[No abstract available]	Review	10.2106/JBJS.N.00629
No abstract available	1	Universitaire Ziekenhuizen KU Leuven	2012	The Effect of Topical Application of Tranexamic Acid in Total Hip Arthroplasty Through the Direct Anterior Approach. A Prospective, Double Blind, Placebo-controlled Clinical Trial	clinicaltrials.gov	The effects of topical application of 3g tranexamic acid for 2 hours prior to opening of the suction drain following a total hip replacement
	0	Aljuhani WS||Alanazi AM||Saeed AI||Alhadlaq KH||Alhoshan YS||Aljaafri ZA	2023 Sep 22	Patient-related risk factors of prosthetic joint infections following total hip and knee arthroplasty at King Abdulaziz Medical City, a 10-year retrospective study.	J Orthop Surg Res	BACKGROUND: Total joint arthroplasty (TJA) can be associated with the development of periprosthetic joint infection (PJI). It is necessary to determine the modifiable and non-modifiable risk factors of PJI to provide optimum healthcare to TJA candidates. METHODS: This single-center retrospective review investigated 1198 patients who underwent TJA from 2012 to 2022. The data analysis comprised two…	Journal Article
	0	Heckmann N.D.; Haque T.F.; Piple A.S.; Mayfield C.K.; Bouz G.J.; Mayer L.W.; Oakes D.A.; Lieberman J.R.; Christ A.B.	2023	Tranexamic Acid and Prothrombotic Complications Following Total Hip and Total Knee Arthroplasty: A Population-Wide Safety Analysis Accounting for Surgeon Selection Bias	Journal of Arthroplasty	Background: Tranexamic acid (TXA) utilization during total joint arthroplasty (TJA) has become ubiquitous. However, concerns remain regarding the risk of thrombotic complications. The goal of this study was to examine the risk of prothrombotic complications in patients who received TXA during total knee (TKA) and total hip arthroplasty (THA). Methods: The Premier Healthcare Database was queried f…	Article	10.1016/j.arth.2022.08.026
	0	Hong GJ||Wilson LA||Liu J||Memtsoudis SG	2021 Mar	Tranexamic Acid Administration is Associated With a Decreased Odds of Prosthetic Joint Infection Following Primary Total Hip and Primary Total Knee Arthroplasty: A National Database Analysis.	J Arthroplasty	BACKGROUND: Tranexamic acid (TXA) for the reduction of blood loss in orthopedic surgery is coming into greater adoption. Because TXA administration lowers the incidence of blood transfusion and of hematoma formation, risk factors for infection, we asked whether TXA use might be associated with a lower incidence of periprosthetic joint infection (PJI) following orthopedic surgery. METHODS: We quer…	Journal Article
	0	Hsu YC||Hsu AHS||Wu CT||Tan TL||Wang JW||Kuo FC	2024 Dec 19	Association between IV and topical tranexamic acid use and periprosthetic joint infections in hip and knee arthroplasty: a retrospective study.	BMC Musculoskelet Disord	BACKGROUND: Anemia and blood transfusions are recognized as risk factors for periprosthetic joint infections (PJI). Tranexamic acid (TXA) is established in reducing perioperative blood loss and transfusion requirements. Our study investigates the impact of perioperative TXA administration on the incidence of PJI in patients undergoing total joint arthroplasty (TJA) and evaluates the association o…	Journal Article
	0	Zeng Y.; Si H.-B.; Shen B.; Yang J.; Zhou Z.-K.; Kang P.-D.; Pei F.-X.	2017	Intravenous combined with topical administration of tranexamic acid in primary total hip arthroplasty: A randomized controlled trial	Orthopaedic Surgery	Objective: Although there are still some controversies, large previous studies have confirmed that intravenous (i.v.) tranexamic acid (TXA) can effectively reduce blood loss and transfusions in total hip arthroplasty (THA) without increasing the risk of deep venous thrombosis. However, few studies have investigated the combination of i.v. and topical application of TXA in primary THA. The purpose…	Article	10.1111/os.12287
	0	ZY Luo, HY Wang, D Wang, K Zhou, FX Pei, ZK Zhou	2018	Oral vs Intravenous vs Topical Tranexamic Acid in Primary Hip Arthroplasty: a Prospective, Randomized, Double-Blind, Controlled Study	Journal of arthroplasty	Background: Tranexamic acid (TXA) has demonstrated efficacy in reducing blood loss, reduction in hemoglobin, and blood transfusion requirements in primary total hip arthroplasty (THA). The optimal mode of TXA administration for patients undergoing primary THA is unclear. The purpose of this randomized controlled trial is to determine whether oral administration of TXA was superior to intravenous …
	0	Chen, JY; Lo, NN; Tay, DKJ; Chin, PL; Chia, SL; Yeo, SJ	2015	Intra-articular administration of tranexamic acid in total hip arthroplasty	JOURNAL OF ORTHOPAEDIC SURGERY	Purpose. To evaluate the effectiveness of intra-articular tranexamic acid (TXA) in reducing blood loss and the need for blood transfusion during total hip arthroplasty (THA). Methods. Records of 19 men and 31 women aged 46 to 83 (mean, 62) years who underwent primary THA with intra-articular administration of TXA were reviewed. They were compared with a matched cohort of 17 men and 33 women aged …		10.1177/230949901502300221
	0	Gulabi D.; Yuce Y.; Erkal K.H.; Saglam N.; Camur S.	2019	The combined administration of systemic and topical tranexamic acid for total hip arthroplasty: Is it better than systemic?	Acta Orthopaedica et Traumatologica Turcica	Obective: The aim of this study was to evaluate the effect of combined intravenous and topical use of tranexamic acid (TXA) on total blood loss and transfusion rate in total hip arthroplasty. Methods: This prospective randomized study included 57 patients who had undergone total hip arthroplasty between September 2016 and September 2017. The IV administration group (Group 1) consisted of 26 patie…	Article	10.1016/j.aott.2019.03.001
	0	Masaryk J||Melus V||Vidan J||Steno B	2022	Comparison of Intravenous and Topical Tranexamic Acid in Total Joint Arthroplasty.	Acta Chir Orthop Traumatol Cech	PURPOSE OF THE STUDY To compare topical and intravenous (IV) administration of tranexamic acid (TXA) 2 g in patients undergoing total hip arthroplasty (THA), or total knee arthroplasty (TKA). MATERIAL AND METHODS In total, 452 patients undergoing THA or TKA were randomised to 3 groups: 1) the IV TXA group received 2 doses of TXA 1 g intravenously 3 hours apart; 2) the topical TXA group received T…	Comparative Study||Journal Article||Randomized Controlled Trial
	0	Thapaliya A||Mittal MM||Ratcliff TL||Mounasamy V||Wukich DK||Sambandam SN	2024 Aug 20	Usage of Tranexamic Acid for Total Hip Arthroplasty: A Matched Cohort Analysis of 144,344 Patients.	J Clin Med	Background: The literature is inconclusive regarding the potential complications of tranexamic acid (TXA), an antifibrinolytic drug, for total hip arthroplasty (THA). The purpose of this study is to compare complication rates and patient outcomes between THA patients administered TXA vs. THA patients not administered TXA. Methods: The TriNetX Research network was utilized to generate a cohort of …	Journal Article

## Sheet: Full-text screening
Reasons for exclusion	Excluded	Author(s)	Date of Publication	Title	Journal Title Abbreviation	Abstract	Publication Type	DOI
Separate outcome not reported	1	Aljuhani WS||Alanazi AM||Saeed AI||Alhadlaq KH||Alhoshan YS||Aljaafri ZA	2023 Sep 22	Patient-related risk factors of prosthetic joint infections following total hip and knee arthroplasty at King Abdulaziz Medical City, a 10-year retrospective study.	J Orthop Surg Res	BACKGROUND: Total joint arthroplasty (TJA) can be associated with the development of periprosthetic joint infection (PJI). It is necessary to determine the modifiable and non-modifiable risk factors of PJI to provide optimum healthcare to TJA candidates. METHODS: This single-center retrospective review investigated 1198 patients who underwent TJA from 2012 to 2022. The data analysis comprised two…	Journal Article
Separate outcome not reported	1	Heckmann N.D.; Haque T.F.; Piple A.S.; Mayfield C.K.; Bouz G.J.; Mayer L.W.; Oakes D.A.; Lieberman J.R.; Christ A.B.	2023	Tranexamic Acid and Prothrombotic Complications Following Total Hip and Total Knee Arthroplasty: A Population-Wide Safety Analysis Accounting for Surgeon Selection Bias	Journal of Arthroplasty	Background: Tranexamic acid (TXA) utilization during total joint arthroplasty (TJA) has become ubiquitous. However, concerns remain regarding the risk of thrombotic complications. The goal of this study was to examine the risk of prothrombotic complications in patients who received TXA during total knee (TKA) and total hip arthroplasty (THA). Methods: The Premier Healthcare Database was queried f…	Article	10.1016/j.arth.2022.08.026
Separate outcome not reported	1	Hong GJ||Wilson LA||Liu J||Memtsoudis SG	2021 Mar	Tranexamic Acid Administration is Associated With a Decreased Odds of Prosthetic Joint Infection Following Primary Total Hip and Primary Total Knee Arthroplasty: A National Database Analysis.	J Arthroplasty	BACKGROUND: Tranexamic acid (TXA) for the reduction of blood loss in orthopedic surgery is coming into greater adoption. Because TXA administration lowers the incidence of blood transfusion and of hematoma formation, risk factors for infection, we asked whether TXA use might be associated with a lower incidence of periprosthetic joint infection (PJI) following orthopedic surgery. METHODS: We quer…	Journal Article
Separate outcome not reported	1	Masaryk J||Melus V||Vidan J||Steno B	2022	Comparison of Intravenous and Topical Tranexamic Acid in Total Joint Arthroplasty.	Acta Chir Orthop Traumatol Cech	PURPOSE OF THE STUDY To compare topical and intravenous (IV) administration of tranexamic acid (TXA) 2 g in patients undergoing total hip arthroplasty (THA), or total knee arthroplasty (TKA). MATERIAL AND METHODS In total, 452 patients undergoing THA or TKA were randomised to 3 groups: 1) the IV TXA group received 2 doses of TXA 1 g intravenously 3 hours apart; 2) the topical TXA group received T…	Comparative Study||Journal Article||Randomized Controlled Trial
No infection outcome	1	Chen, JY; Lo, NN; Tay, DKJ; Chin, PL; Chia, SL; Yeo, SJ	2015	Intra-articular administration of tranexamic acid in total hip arthroplasty	JOURNAL OF ORTHOPAEDIC SURGERY	Purpose. To evaluate the effectiveness of intra-articular tranexamic acid (TXA) in reducing blood loss and the need for blood transfusion during total hip arthroplasty (THA). Methods. Records of 19 men and 31 women aged 46 to 83 (mean, 62) years who underwent primary THA with intra-articular administration of TXA were reviewed. They were compared with a matched cohort of 17 men and 33 women aged …		10.1177/230949901502300221
No infection outcome	1	Gulabi D.; Yuce Y.; Erkal K.H.; Saglam N.; Camur S.	2019	The combined administration of systemic and topical tranexamic acid for total hip arthroplasty: Is it better than systemic?	Acta Orthopaedica et Traumatologica Turcica	Obective: The aim of this study was to evaluate the effect of combined intravenous and topical use of tranexamic acid (TXA) on total blood loss and transfusion rate in total hip arthroplasty. Methods: This prospective randomized study included 57 patients who had undergone total hip arthroplasty between September 2016 and September 2017. The IV administration group (Group 1) consisted of 26 patie…	Article	10.1016/j.aott.2019.03.001
No infection outcome	1	Zeng Y.; Si H.-B.; Shen B.; Yang J.; Zhou Z.-K.; Kang P.-D.; Pei F.-X.	2017	Intravenous combined with topical administration of tranexamic acid in primary total hip arthroplasty: A randomized controlled trial	Orthopaedic Surgery	Objective: Although there are still some controversies, large previous studies have confirmed that intravenous (i.v.) tranexamic acid (TXA) can effectively reduce blood loss and transfusions in total hip arthroplasty (THA) without increasing the risk of deep venous thrombosis. However, few studies have investigated the combination of i.v. and topical application of TXA in primary THA. The purpose…	Article	10.1111/os.12287
	0	Hsu YC||Hsu AHS||Wu CT||Tan TL||Wang JW||Kuo FC	2024 Dec 19	Association between IV and topical tranexamic acid use and periprosthetic joint infections in hip and knee arthroplasty: a retrospective study.	BMC Musculoskelet Disord	BACKGROUND: Anemia and blood transfusions are recognized as risk factors for periprosthetic joint infections (PJI). Tranexamic acid (TXA) is established in reducing perioperative blood loss and transfusion requirements. Our study investigates the impact of perioperative TXA administration on the incidence of PJI in patients undergoing total joint arthroplasty (TJA) and evaluates the association o…	Journal Article
	0	Thapaliya A||Mittal MM||Ratcliff TL||Mounasamy V||Wukich DK||Sambandam SN	2024 Aug 20	Usage of Tranexamic Acid for Total Hip Arthroplasty: A Matched Cohort Analysis of 144,344 Patients.	J Clin Med	Background: The literature is inconclusive regarding the potential complications of tranexamic acid (TXA), an antifibrinolytic drug, for total hip arthroplasty (THA). The purpose of this study is to compare complication rates and patient outcomes between THA patients administered TXA vs. THA patients not administered TXA. Methods: The TriNetX Research network was utilized to generate a cohort of …	Journal Article
	0	ZY Luo, HY Wang, D Wang, K Zhou, FX Pei, ZK Zhou	2018	Oral vs Intravenous vs Topical Tranexamic Acid in Primary Hip Arthroplasty: a Prospective, Randomized, Double-Blind, Controlled Study	Journal of arthroplasty	Background: Tranexamic acid (TXA) has demonstrated efficacy in reducing blood loss, reduction in hemoglobin, and blood transfusion requirements in primary total hip arthroplasty (THA). The optimal mode of TXA administration for patients undergoing primary THA is unclear. The purpose of this randomized controlled trial is to determine whether oral administration of TXA was superior to intravenous …

## Sheet: Included
Author(s)	Date of Publication	Title	Journal Title Abbreviation
Hsu YC||Hsu AHS||Wu CT||Tan TL||Wang JW||Kuo FC	2024 Dec 19	Association between IV and topical tranexamic acid use and periprosthetic joint infections in hip and knee arthroplasty: a retrospective study.	BMC Musculoskelet Disord
Thapaliya A||Mittal MM||Ratcliff TL||Mounasamy V||Wukich DK||Sambandam SN	2024 Aug 20	Usage of Tranexamic Acid for Total Hip Arthroplasty: A Matched Cohort Analysis of 144,344 Patients.	J Clin Med
ZY Luo, HY Wang, D Wang, K Zhou, FX Pei, ZK Zhou	2018	Oral vs Intravenous vs Topical Tranexamic Acid in Primary Hip Arthroplasty: a Prospective, Randomized, Double-Blind, Controlled Study	Journal of arthroplasty
